# Supplementary material for: Exploring the mechanism of SLXG for treating nonalcoholic fatty liver disease based on network pharmacology and molecular docking
Source: Medicine (Baltimore). 2025 Feb 7;104(6):e40255. doi: 10.1097/MD.0000000000040255 (PMC11813010; doi:10.1097/MD.0000000000040255)
Supplement: Supplementary file 1 [file medi-104-e40255-s001.xlsx]

## Sheet: Supplementary Table 1
The active constituents and therapeutic targets of SLXG
Drug	MolID	MolName	Target	Target
Glycyrrhiza uralensis	MOL004328	naringenin	4-aminobutyrate aminotransferase, mitochondrial	ABAT
Turmeric Root Tuber	MOL004328	naringenin	4-aminobutyrate aminotransferase, mitochondrial	ABAT
Immature Trifoliate-orange Fruit	MOL004328	naringenin	4-aminobutyrate aminotransferase, mitochondrial	ABAT
Glycyrrhiza uralensis	MOL004328	naringenin	Multidrug resistance-associated protein 1	ABCC1
Turmeric Root Tuber	MOL004328	naringenin	Multidrug resistance-associated protein 1	ABCC1
Immature Trifoliate-orange Fruit	MOL004328	naringenin	Multidrug resistance-associated protein 1	ABCC1
Radix Bupleuri	MOL000098	quercetin	ATP-binding cassette sub-family G member 2	ABCG2
Flos Lonicerae	MOL000098	quercetin	ATP-binding cassette sub-family G member 2	ABCG2
Glycyrrhiza uralensis	MOL000098	quercetin	ATP-binding cassette sub-family G member 2	ABCG2
Christina Loosestrife Herb	MOL000098	quercetin	ATP-binding cassette sub-family G member 2	ABCG2
Herba Artemisiae Scopariae	MOL000098	quercetin	ATP-binding cassette sub-family G member 2	ABCG2
Radix Bupleuri	MOL000098	quercetin	Acetyl-CoA carboxylase 1	ACACA
Flos Lonicerae	MOL000098	quercetin	Acetyl-CoA carboxylase 1	ACACA
Glycyrrhiza uralensis	MOL000098	quercetin	Acetyl-CoA carboxylase 1	ACACA
Christina Loosestrife Herb	MOL000098	quercetin	Acetyl-CoA carboxylase 1	ACACA
Herba Artemisiae Scopariae	MOL000098	quercetin	Acetyl-CoA carboxylase 1	ACACA
Radix Bupleuri	MOL000098	quercetin	Prostatic acid phosphatase	ACP3
Flos Lonicerae	MOL000098	quercetin	Prostatic acid phosphatase	ACP3
Glycyrrhiza uralensis	MOL000098	quercetin	Prostatic acid phosphatase	ACP3
Christina Loosestrife Herb	MOL000098	quercetin	Prostatic acid phosphatase	ACP3
Herba Artemisiae Scopariae	MOL000098	quercetin	Prostatic acid phosphatase	ACP3
Flos Lonicerae	MOL000006	luteolin	Adenylate cyclase type 2	ADCY2
Japanese Climbing Fern Spore	MOL000296	hederagenin	Alcohol dehydrogenase 1B	ADH1B
Japanese Climbing Fern Spore	MOL000296	hederagenin	Alcohol dehydrogenase 1C	ADH1C
Radix Bupleuri	MOL000449	Stigmasterol	Alcohol dehydrogenase 1C	ADH1C
Flos Lonicerae	MOL000449	Stigmasterol	Alcohol dehydrogenase 1C	ADH1C
Glycyrrhiza uralensis	MOL004328	naringenin	Adiponectin	ADIPOQ
Turmeric Root Tuber	MOL004328	naringenin	Adiponectin	ADIPOQ
Immature Trifoliate-orange Fruit	MOL004328	naringenin	Adiponectin	ADIPOQ
Japanese Climbing Fern Spore	MOL000296	hederagenin	Alpha-1B adrenergic receptor	ADRA1B
White Paeony Root	MOL000358	beta-sitosterol	Alpha-1B adrenergic receptor	ADRA1B
Flos Lonicerae	MOL000358	beta-sitosterol	Alpha-1B adrenergic receptor	ADRA1B
Japanese Climbing Fern Spore	MOL000358	beta-sitosterol	Alpha-1B adrenergic receptor	ADRA1B
Herba Artemisiae Scopariae	MOL000358	beta-sitosterol	Alpha-1B adrenergic receptor	ADRA1B
Turmeric Root Tuber	MOL000358	beta-sitosterol	Alpha-1B adrenergic receptor	ADRA1B
Immature Trifoliate-orange Fruit	MOL000358	beta-sitosterol	Alpha-1B adrenergic receptor	ADRA1B
White Paeony Root	MOL000422	kaempferol	Alpha-1B adrenergic receptor	ADRA1B
Radix Bupleuri	MOL000422	kaempferol	Alpha-1B adrenergic receptor	ADRA1B
Flos Lonicerae	MOL000422	kaempferol	Alpha-1B adrenergic receptor	ADRA1B
Glycyrrhiza uralensis	MOL000422	kaempferol	Alpha-1B adrenergic receptor	ADRA1B
Japanese Climbing Fern Spore	MOL000422	kaempferol	Alpha-1B adrenergic receptor	ADRA1B
Christina Loosestrife Herb	MOL000422	kaempferol	Alpha-1B adrenergic receptor	ADRA1B
Radix Bupleuri	MOL000449	Stigmasterol	Alpha-1B adrenergic receptor	ADRA1B
Flos Lonicerae	MOL000449	Stigmasterol	Alpha-1B adrenergic receptor	ADRA1B
Glycyrrhiza uralensis	MOL000497	licochalcone a	Alpha-1B adrenergic receptor	ADRA1B
Glycyrrhiza uralensis	MOL000500	Vestitol	Alpha-1B adrenergic receptor	ADRA1B
Glycyrrhiza uralensis	MOL001484	Inermine	Alpha-1B adrenergic receptor	ADRA1B
Glycyrrhiza uralensis	MOL002565	Medicarpin	Alpha-1B adrenergic receptor	ADRA1B
Glycyrrhiza uralensis	MOL003896	7-Methoxy-2-methyl isoflavone	Alpha-1B adrenergic receptor	ADRA1B
Glycyrrhiza uralensis	MOL004815	(E)-1-(2,4-dihydroxyphenyl)-3-(2,2-dimethylchromen-6-yl)prop-2-en-1-one	Alpha-1B adrenergic receptor	ADRA1B
Glycyrrhiza uralensis	MOL004829	Glepidotin B	Alpha-1B adrenergic receptor	ADRA1B
Glycyrrhiza uralensis	MOL004833	Phaseolinisoflavan	Alpha-1B adrenergic receptor	ADRA1B
Glycyrrhiza uralensis	MOL004835	Glypallichalcone	Alpha-1B adrenergic receptor	ADRA1B
Glycyrrhiza uralensis	MOL004857	Glycyrrhiza uralensisnin B	Alpha-1B adrenergic receptor	ADRA1B
Glycyrrhiza uralensis	MOL004891	shinpterocarpin	Alpha-1B adrenergic receptor	ADRA1B
Glycyrrhiza uralensis	MOL004908	Glabridin	Alpha-1B adrenergic receptor	ADRA1B
Glycyrrhiza uralensis	MOL004945	(2S)-7-hydroxy-2-(4-hydroxyphenyl)-8-(3-methylbut-2-enyl)chroman-4-one	Alpha-1B adrenergic receptor	ADRA1B
Glycyrrhiza uralensis	MOL004959	1-Methoxyphaseollidin	Alpha-1B adrenergic receptor	ADRA1B
Glycyrrhiza uralensis	MOL004966	3'-Hydroxy-4'-O-Methylglabridin	Alpha-1B adrenergic receptor	ADRA1B
Glycyrrhiza uralensis	MOL004974	3'-Methoxyglabridin	Alpha-1B adrenergic receptor	ADRA1B
Glycyrrhiza uralensis	MOL004978	2-[(3R)-8,8-dimethyl-3,4-dihydro-2H-pyrano[6,5-f]chromen-3-yl]-5-methoxyphenol	Alpha-1B adrenergic receptor	ADRA1B
Glycyrrhiza uralensis	MOL004991	7-Acetoxy-2-methylisoflavone	Alpha-1B adrenergic receptor	ADRA1B
Glycyrrhiza uralensis	MOL005003	Licoagrocarpin	Alpha-1B adrenergic receptor	ADRA1B
White Paeony Root	MOL000358	beta-sitosterol	Alpha-1A adrenergic receptor	ADRA1D
Flos Lonicerae	MOL000358	beta-sitosterol	Alpha-1A adrenergic receptor	ADRA1D
Japanese Climbing Fern Spore	MOL000358	beta-sitosterol	Alpha-1A adrenergic receptor	ADRA1D
Herba Artemisiae Scopariae	MOL000358	beta-sitosterol	Alpha-1A adrenergic receptor	ADRA1D
Turmeric Root Tuber	MOL000358	beta-sitosterol	Alpha-1A adrenergic receptor	ADRA1D
Immature Trifoliate-orange Fruit	MOL000358	beta-sitosterol	Alpha-1A adrenergic receptor	ADRA1D
Glycyrrhiza uralensis	MOL000392	formononetin	Alpha-1A adrenergic receptor	ADRA1D
Radix Bupleuri	MOL000449	Stigmasterol	Alpha-1A adrenergic receptor	ADRA1D
Flos Lonicerae	MOL000449	Stigmasterol	Alpha-1A adrenergic receptor	ADRA1D
Glycyrrhiza uralensis	MOL000500	Vestitol	Alpha-1A adrenergic receptor	ADRA1D
Glycyrrhiza uralensis	MOL001484	Inermine	Alpha-1D adrenergic receptor	ADRA1D
Glycyrrhiza uralensis	MOL002565	Medicarpin	Alpha-1A adrenergic receptor	ADRA1D
Glycyrrhiza uralensis	MOL002565	Medicarpin	Alpha-1D adrenergic receptor	ADRA1D
Glycyrrhiza uralensis	MOL003896	7-Methoxy-2-methyl isoflavone	Alpha-1D adrenergic receptor	ADRA1D
Glycyrrhiza uralensis	MOL004891	shinpterocarpin	Alpha-1D adrenergic receptor	ADRA1D
Glycyrrhiza uralensis	MOL004959	1-Methoxyphaseollidin	Alpha-1D adrenergic receptor	ADRA1D
Glycyrrhiza uralensis	MOL004991	7-Acetoxy-2-methylisoflavone	Alpha-1D adrenergic receptor	ADRA1D
Herba Artemisiae Scopariae	MOL008047	Artepillin A	Alpha-1A adrenergic receptor	ADRA1D
Radix Bupleuri	MOL000449	Stigmasterol	Alpha-2A adrenergic receptor	ADRA2A
Flos Lonicerae	MOL000449	Stigmasterol	Alpha-2A adrenergic receptor	ADRA2A
Radix Bupleuri	MOL000449	Stigmasterol	Beta-1 adrenergic receptor	ADRB1
Flos Lonicerae	MOL000449	Stigmasterol	Beta-1 adrenergic receptor	ADRB1
Glycyrrhiza uralensis	MOL003896	7-Methoxy-2-methyl isoflavone	Beta-1 adrenergic receptor	ADRB1
Radix Bupleuri	MOL000098	quercetin	Beta-2 adrenergic receptor	ADRB2
Flos Lonicerae	MOL000098	quercetin	Beta-2 adrenergic receptor	ADRB2
Glycyrrhiza uralensis	MOL000098	quercetin	Beta-2 adrenergic receptor	ADRB2
Christina Loosestrife Herb	MOL000098	quercetin	Beta-2 adrenergic receptor	ADRB2
Herba Artemisiae Scopariae	MOL000098	quercetin	Beta-2 adrenergic receptor	ADRB2
White Paeony Root	MOL000358	beta-sitosterol	Beta-2 adrenergic receptor	ADRB2
Flos Lonicerae	MOL000358	beta-sitosterol	Beta-2 adrenergic receptor	ADRB2
Japanese Climbing Fern Spore	MOL000358	beta-sitosterol	Beta-2 adrenergic receptor	ADRB2
Herba Artemisiae Scopariae	MOL000358	beta-sitosterol	Beta-2 adrenergic receptor	ADRB2
Turmeric Root Tuber	MOL000358	beta-sitosterol	Beta-2 adrenergic receptor	ADRB2
Immature Trifoliate-orange Fruit	MOL000358	beta-sitosterol	Beta-2 adrenergic receptor	ADRB2
Glycyrrhiza uralensis	MOL000392	formononetin	Beta-2 adrenergic receptor	ADRB2
Glycyrrhiza uralensis	MOL000417	Calycosin	Beta-2 adrenergic receptor	ADRB2
Radix Bupleuri	MOL000449	Stigmasterol	Beta-2 adrenergic receptor	ADRB2
Flos Lonicerae	MOL000449	Stigmasterol	Beta-2 adrenergic receptor	ADRB2
Glycyrrhiza uralensis	MOL000497	licochalcone a	Beta-2 adrenergic receptor	ADRB2
Glycyrrhiza uralensis	MOL000500	Vestitol	Beta-2 adrenergic receptor	ADRB2
Glycyrrhiza uralensis	MOL001484	Inermine	Beta-2 adrenergic receptor	ADRB2
Japanese Climbing Fern Spore	MOL001689	acacetin	Beta-2 adrenergic receptor	ADRB2
Glycyrrhiza uralensis	MOL001792	DFV	Beta-2 adrenergic receptor	ADRB2
Chuanxiong Rhizoma	MOL002135	Myricanone	Beta-2 adrenergic receptor	ADRB2
Glycyrrhiza uralensis	MOL002565	Medicarpin	Beta-2 adrenergic receptor	ADRB2
Japanese Climbing Fern Spore	MOL002879	Diop	Beta-2 adrenergic receptor	ADRB2
Flos Lonicerae	MOL003095	5-hydroxy-7-methoxy-2-(3,4,5-trimethoxyphenyl)chromone	Beta-2 adrenergic receptor	ADRB2
Glycyrrhiza uralensis	MOL003896	7-Methoxy-2-methyl isoflavone	Beta-2 adrenergic receptor	ADRB2
Glycyrrhiza uralensis	MOL004833	Phaseolinisoflavan	Beta-2 adrenergic receptor	ADRB2
Glycyrrhiza uralensis	MOL004835	Glypallichalcone	Beta-2 adrenergic receptor	ADRB2
Glycyrrhiza uralensis	MOL004841	Licochalcone B	Beta-2 adrenergic receptor	ADRB2
Glycyrrhiza uralensis	MOL004857	Glycyrrhiza uralensisnin B	Beta-2 adrenergic receptor	ADRB2
Glycyrrhiza uralensis	MOL004866	2-(3,4-dihydroxyphenyl)-5,7-dihydroxy-6-(3-methylbut-2-enyl)chromone	Beta-2 adrenergic receptor	ADRB2
Glycyrrhiza uralensis	MOL004891	shinpterocarpin	Beta-2 adrenergic receptor	ADRB2
Glycyrrhiza uralensis	MOL004908	Glabridin	Beta-2 adrenergic receptor	ADRB2
Glycyrrhiza uralensis	MOL004911	Glabrene	Beta-2 adrenergic receptor	ADRB2
Glycyrrhiza uralensis	MOL004941	(2R)-7-hydroxy-2-(4-hydroxyphenyl)chroman-4-one	Beta-2 adrenergic receptor	ADRB2
Glycyrrhiza uralensis	MOL004945	(2S)-7-hydroxy-2-(4-hydroxyphenyl)-8-(3-methylbut-2-enyl)chroman-4-one	Beta-2 adrenergic receptor	ADRB2
Glycyrrhiza uralensis	MOL004957	HMO	Beta-2 adrenergic receptor	ADRB2
Glycyrrhiza uralensis	MOL004959	1-Methoxyphaseollidin	Beta-2 adrenergic receptor	ADRB2
Glycyrrhiza uralensis	MOL004966	3'-Hydroxy-4'-O-Methylglabridin	Beta-2 adrenergic receptor	ADRB2
Glycyrrhiza uralensis	MOL004974	3'-Methoxyglabridin	Beta-2 adrenergic receptor	ADRB2
Glycyrrhiza uralensis	MOL004978	2-[(3R)-8,8-dimethyl-3,4-dihydro-2H-pyrano[6,5-f]chromen-3-yl]-5-methoxyphenol	Beta-2 adrenergic receptor	ADRB2
Glycyrrhiza uralensis	MOL004980	Inflacoumarin A	Beta-2 adrenergic receptor	ADRB2
Glycyrrhiza uralensis	MOL004991	7-Acetoxy-2-methylisoflavone	Beta-2 adrenergic receptor	ADRB2
Glycyrrhiza uralensis	MOL005003	Licoagrocarpin	Beta-2 adrenergic receptor	ADRB2
Glycyrrhiza uralensis	MOL005020	dehydroglyasperins C	Beta-2 adrenergic receptor	ADRB2
Herba Artemisiae Scopariae	MOL008047	Artepillin A	Beta-2 adrenergic receptor	ADRB2
Radix Bupleuri	MOL013187	Cubebin	Beta-2 adrenergic receptor	ADRB2
Immature Trifoliate-orange Fruit	MOL013381	Marmin	Beta-2 adrenergic receptor	ADRB2
Radix Bupleuri	MOL000098	quercetin	Aryl hydrocarbon receptor	AHRR
Flos Lonicerae	MOL000098	quercetin	Aryl hydrocarbon receptor	AHRR
Glycyrrhiza uralensis	MOL000098	quercetin	Aryl hydrocarbon receptor	AHRR
Christina Loosestrife Herb	MOL000098	quercetin	Aryl hydrocarbon receptor	AHRR
Herba Artemisiae Scopariae	MOL000098	quercetin	Aryl hydrocarbon receptor	AHRR
White Paeony Root	MOL000422	kaempferol	Aryl hydrocarbon receptor	AHRR
Radix Bupleuri	MOL000422	kaempferol	Aryl hydrocarbon receptor	AHRR
Flos Lonicerae	MOL000422	kaempferol	Aryl hydrocarbon receptor	AHRR
Glycyrrhiza uralensis	MOL000422	kaempferol	Aryl hydrocarbon receptor	AHRR
Japanese Climbing Fern Spore	MOL000422	kaempferol	Aryl hydrocarbon receptor	AHRR
Christina Loosestrife Herb	MOL000422	kaempferol	Aryl hydrocarbon receptor	AHRR
Radix Bupleuri	MOL000098	quercetin	Activator of 90 kDa heat shock protein ATPase homolog 1	AHSA1
Flos Lonicerae	MOL000098	quercetin	Activator of 90 kDa heat shock protein ATPase homolog 1	AHSA1
Glycyrrhiza uralensis	MOL000098	quercetin	Activator of 90 kDa heat shock protein ATPase homolog 1	AHSA1
Christina Loosestrife Herb	MOL000098	quercetin	Activator of 90 kDa heat shock protein ATPase homolog 1	AHSA1
Herba Artemisiae Scopariae	MOL000098	quercetin	Activator of 90 kDa heat shock protein ATPase homolog 1	AHSA1
White Paeony Root	MOL000422	kaempferol	Activator of 90 kDa heat shock protein ATPase homolog 1	AHSA1
Radix Bupleuri	MOL000422	kaempferol	Activator of 90 kDa heat shock protein ATPase homolog 1	AHSA1
Flos Lonicerae	MOL000422	kaempferol	Activator of 90 kDa heat shock protein ATPase homolog 1	AHSA1
Glycyrrhiza uralensis	MOL000422	kaempferol	Activator of 90 kDa heat shock protein ATPase homolog 1	AHSA1
Japanese Climbing Fern Spore	MOL000422	kaempferol	Activator of 90 kDa heat shock protein ATPase homolog 1	AHSA1
Japanese Climbing Fern Spore	MOL000422	kaempferol	Activator of 90 kDa heat shock protein ATPase homolog 1	AHSA1
Christina Loosestrife Herb	MOL000422	kaempferol	Activator of 90 kDa heat shock protein ATPase homolog 1	AHSA1
Radix Bupleuri	MOL000098	quercetin	Aldose reductase	AKR1B10
Flos Lonicerae	MOL000098	quercetin	Aldose reductase	AKR1B10
Glycyrrhiza uralensis	MOL000098	quercetin	Aldose reductase	AKR1B10
Christina Loosestrife Herb	MOL000098	quercetin	Aldose reductase	AKR1B10
Herba Artemisiae Scopariae	MOL000098	quercetin	Aldose reductase	AKR1B10
Radix Bupleuri	MOL000354	isorhamnetin	Aldose reductase	AKR1B10
Glycyrrhiza uralensis	MOL000354	isorhamnetin	Aldose reductase	AKR1B10
Christina Loosestrife Herb	MOL000354	isorhamnetin	Aldose reductase	AKR1B10
Herba Artemisiae Scopariae	MOL000354	isorhamnetin	Aldose reductase	AKR1B10
Radix Bupleuri	MOL000449	Stigmasterol	Aldose reductase	AKR1B10
Flos Lonicerae	MOL000449	Stigmasterol	Aldose reductase	AKR1B10
Herba Artemisiae Scopariae	MOL008043	capillarisin	Aldose reductase	AKR1B10
Herba Artemisiae Scopariae	MOL008046	Demethoxycapillarisin	Aldose reductase	AKR1B10
Glycyrrhiza uralensis	MOL004328	naringenin	Aldo-keto reductase family 1 member C1	AKR1C1
Turmeric Root Tuber	MOL004328	naringenin	Aldo-keto reductase family 1 member C1	AKR1C1
Immature Trifoliate-orange Fruit	MOL004328	naringenin	Aldo-keto reductase family 1 member C1	AKR1C1
White Paeony Root	MOL000422	kaempferol	Aldo-keto reductase family 1 member C3	AKR1C3
Radix Bupleuri	MOL000422	kaempferol	Aldo-keto reductase family 1 member C3	AKR1C3
Flos Lonicerae	MOL000422	kaempferol	Aldo-keto reductase family 1 member C3	AKR1C3
Glycyrrhiza uralensis	MOL000422	kaempferol	Aldo-keto reductase family 1 member C3	AKR1C3
Japanese Climbing Fern Spore	MOL000422	kaempferol	Aldo-keto reductase family 1 member C3	AKR1C3
Christina Loosestrife Herb	MOL000422	kaempferol	Aldo-keto reductase family 1 member C3	AKR1C3
Flos Lonicerae	MOL000006	luteolin	RAC-alpha serine/threonine-protein kinase	AKT1
Radix Bupleuri	MOL000098	quercetin	RAC-alpha serine/threonine-protein kinase	AKT1
Flos Lonicerae	MOL000098	quercetin	RAC-alpha serine/threonine-protein kinase	AKT1
Glycyrrhiza uralensis	MOL000098	quercetin	RAC-alpha serine/threonine-protein kinase	AKT1
Christina Loosestrife Herb	MOL000098	quercetin	RAC-alpha serine/threonine-protein kinase	AKT1
Herba Artemisiae Scopariae	MOL000098	quercetin	RAC-alpha serine/threonine-protein kinase	AKT1
White Paeony Root	MOL000422	kaempferol	RAC-alpha serine/threonine-protein kinase	AKT1
Radix Bupleuri	MOL000422	kaempferol	RAC-alpha serine/threonine-protein kinase	AKT1
Flos Lonicerae	MOL000422	kaempferol	RAC-alpha serine/threonine-protein kinase	AKT1
Glycyrrhiza uralensis	MOL000422	kaempferol	RAC-alpha serine/threonine-protein kinase	AKT1
Japanese Climbing Fern Spore	MOL000422	kaempferol	RAC-alpha serine/threonine-protein kinase	AKT1
Japanese Climbing Fern Spore	MOL000422	kaempferol	RAC-alpha serine/threonine-protein kinase	AKT1
Christina Loosestrife Herb	MOL000422	kaempferol	RAC-alpha serine/threonine-protein kinase	AKT1
Flos Lonicerae	MOL002773	beta-carotene	RAC-alpha serine/threonine-protein kinase	AKT1
Glycyrrhiza uralensis	MOL004328	naringenin	RAC-alpha serine/threonine-protein kinase	AKT1
Turmeric Root Tuber	MOL004328	naringenin	RAC-alpha serine/threonine-protein kinase	AKT1
Immature Trifoliate-orange Fruit	MOL004328	naringenin	RAC-alpha serine/threonine-protein kinase	AKT1
Radix Bupleuri	MOL000098	quercetin	Arachidonate 5-lipoxygenase	ALOX5
Flos Lonicerae	MOL000098	quercetin	Arachidonate 5-lipoxygenase	ALOX5
Glycyrrhiza uralensis	MOL000098	quercetin	Arachidonate 5-lipoxygenase	ALOX5
Christina Loosestrife Herb	MOL000098	quercetin	Arachidonate 5-lipoxygenase	ALOX5
Herba Artemisiae Scopariae	MOL000098	quercetin	Arachidonate 5-lipoxygenase	ALOX5
White Paeony Root	MOL000422	kaempferol	Arachidonate 5-lipoxygenase	ALOX5
Radix Bupleuri	MOL000422	kaempferol	Arachidonate 5-lipoxygenase	ALOX5
Flos Lonicerae	MOL000422	kaempferol	Arachidonate 5-lipoxygenase	ALOX5
Glycyrrhiza uralensis	MOL000422	kaempferol	Arachidonate 5-lipoxygenase	ALOX5
Japanese Climbing Fern Spore	MOL000422	kaempferol	Arachidonate 5-lipoxygenase	ALOX5
Christina Loosestrife Herb	MOL000422	kaempferol	Arachidonate 5-lipoxygenase	ALOX5
Glycyrrhiza uralensis	MOL004328	naringenin	Apolipoprotein B-100	APOB
Turmeric Root Tuber	MOL004328	naringenin	Apolipoprotein B-100	APOB
Immature Trifoliate-orange Fruit	MOL004328	naringenin	Apolipoprotein B-100	APOB
Flos Lonicerae	MOL003095	5-hydroxy-7-methoxy-2-(3,4,5-trimethoxyphenyl)chromone	Beta-secretase	APP
Glycyrrhiza uralensis	MOL004806	euchrenone	Beta-secretase	APP
Radix Bupleuri	MOL000098	quercetin	Ornithine decarboxylase	AZIN1
Flos Lonicerae	MOL000098	quercetin	Ornithine decarboxylase	AZIN1
Glycyrrhiza uralensis	MOL000098	quercetin	Ornithine decarboxylase	AZIN1
Christina Loosestrife Herb	MOL000098	quercetin	Ornithine decarboxylase	AZIN1
Herba Artemisiae Scopariae	MOL000098	quercetin	Ornithine decarboxylase	AZIN1
Glycyrrhiza uralensis	MOL004328	naringenin	Bcl2 antagonist of cell death	BAD
Turmeric Root Tuber	MOL004328	naringenin	Bcl2 antagonist of cell death	BAD
Immature Trifoliate-orange Fruit	MOL004328	naringenin	Bcl2 antagonist of cell death	BAD
Radix Bupleuri	MOL000098	quercetin	Apoptosis regulator BAX	BAX
Flos Lonicerae	MOL000098	quercetin	Apoptosis regulator BAX	BAX
Glycyrrhiza uralensis	MOL000098	quercetin	Apoptosis regulator BAX	BAX
Christina Loosestrife Herb	MOL000098	quercetin	Apoptosis regulator BAX	BAX
Christina Loosestrife Herb	MOL000098	quercetin	Apoptosis regulator BAX	BAX
Herba Artemisiae Scopariae	MOL000098	quercetin	Apoptosis regulator BAX	BAX
White Paeony Root	MOL000358	beta-sitosterol	Apoptosis regulator BAX	BAX
Flos Lonicerae	MOL000358	beta-sitosterol	Apoptosis regulator BAX	BAX
Japanese Climbing Fern Spore	MOL000358	beta-sitosterol	Apoptosis regulator BAX	BAX
Herba Artemisiae Scopariae	MOL000358	beta-sitosterol	Apoptosis regulator BAX	BAX
Turmeric Root Tuber	MOL000358	beta-sitosterol	Apoptosis regulator BAX	BAX
Immature Trifoliate-orange Fruit	MOL000358	beta-sitosterol	Apoptosis regulator BAX	BAX
White Paeony Root	MOL000422	kaempferol	Apoptosis regulator BAX	BAX
Radix Bupleuri	MOL000422	kaempferol	Apoptosis regulator BAX	BAX
Flos Lonicerae	MOL000422	kaempferol	Apoptosis regulator BAX	BAX
Glycyrrhiza uralensis	MOL000422	kaempferol	Apoptosis regulator BAX	BAX
Japanese Climbing Fern Spore	MOL000422	kaempferol	Apoptosis regulator BAX	BAX
Japanese Climbing Fern Spore	MOL000422	kaempferol	Apoptosis regulator BAX	BAX
Christina Loosestrife Herb	MOL000422	kaempferol	Apoptosis regulator BAX	BAX
Japanese Climbing Fern Spore	MOL001689	acacetin	Apoptosis regulator BAX	BAX
Immature Trifoliate-orange Fruit	MOL005828	nobiletin	Apoptosis regulator BAX	BAX
Radix Bupleuri	MOL000098	quercetin	Apoptosis regulator Bcl-2	BCL2
Flos Lonicerae	MOL000098	quercetin	Apoptosis regulator Bcl-2	BCL2
Glycyrrhiza uralensis	MOL000098	quercetin	Apoptosis regulator Bcl-2	BCL2
Christina Loosestrife Herb	MOL000098	quercetin	Apoptosis regulator Bcl-2	BCL2
Herba Artemisiae Scopariae	MOL000098	quercetin	Apoptosis regulator Bcl-2	BCL2
White Paeony Root	MOL000358	beta-sitosterol	Apoptosis regulator Bcl-2	BCL2
Flos Lonicerae	MOL000358	beta-sitosterol	Apoptosis regulator Bcl-2	BCL2
Japanese Climbing Fern Spore	MOL000358	beta-sitosterol	Apoptosis regulator Bcl-2	BCL2
Herba Artemisiae Scopariae	MOL000358	beta-sitosterol	Apoptosis regulator Bcl-2	BCL2
Turmeric Root Tuber	MOL000358	beta-sitosterol	Apoptosis regulator Bcl-2	BCL2
Immature Trifoliate-orange Fruit	MOL000358	beta-sitosterol	Apoptosis regulator Bcl-2	BCL2
White Paeony Root	MOL000422	kaempferol	Apoptosis regulator Bcl-2	BCL2
Radix Bupleuri	MOL000422	kaempferol	Apoptosis regulator Bcl-2	BCL2
Flos Lonicerae	MOL000422	kaempferol	Apoptosis regulator Bcl-2	BCL2
Glycyrrhiza uralensis	MOL000422	kaempferol	Apoptosis regulator Bcl-2	BCL2
Japanese Climbing Fern Spore	MOL000422	kaempferol	Apoptosis regulator Bcl-2	BCL2
Japanese Climbing Fern Spore	MOL000422	kaempferol	Apoptosis regulator Bcl-2	BCL2
Christina Loosestrife Herb	MOL000422	kaempferol	Apoptosis regulator Bcl-2	BCL2
Glycyrrhiza uralensis	MOL000497	licochalcone a	Apoptosis regulator Bcl-2	BCL2
Japanese Climbing Fern Spore	MOL001689	acacetin	Apoptosis regulator Bcl-2	BCL2
Flos Lonicerae	MOL002773	beta-carotene	Apoptosis regulator Bcl-2	BCL2
Glycyrrhiza uralensis	MOL004328	naringenin	Apoptosis regulator Bcl-2	BCL2
Turmeric Root Tuber	MOL004328	naringenin	Apoptosis regulator Bcl-2	BCL2
Immature Trifoliate-orange Fruit	MOL004328	naringenin	Apoptosis regulator Bcl-2	BCL2
Immature Trifoliate-orange Fruit	MOL005828	nobiletin	Apoptosis regulator Bcl-2	BCL2
Flos Lonicerae	MOL000006	luteolin	Bcl-2-like protein 1	BCL2L11
Radix Bupleuri	MOL000098	quercetin	Bcl-2-like protein 1	BCL2L11
Flos Lonicerae	MOL000098	quercetin	Bcl-2-like protein 1	BCL2L11
Glycyrrhiza uralensis	MOL000098	quercetin	Bcl-2-like protein 1	BCL2L11
Christina Loosestrife Herb	MOL000098	quercetin	Bcl-2-like protein 1	BCL2L11
Christina Loosestrife Herb	MOL000098	quercetin	Bcl-2-like protein 1	BCL2L11
Herba Artemisiae Scopariae	MOL000098	quercetin	Bcl-2-like protein 1	BCL2L11
Flos Lonicerae	MOL000006	luteolin	Baculoviral IAP repeat-containing protein 5	BIRC5
Radix Bupleuri	MOL000098	quercetin	Baculoviral IAP repeat-containing protein 5	BIRC5
Flos Lonicerae	MOL000098	quercetin	Baculoviral IAP repeat-containing protein 5	BIRC5
Glycyrrhiza uralensis	MOL000098	quercetin	Baculoviral IAP repeat-containing protein 5	BIRC5
Christina Loosestrife Herb	MOL000098	quercetin	Baculoviral IAP repeat-containing protein 5	BIRC5
Herba Artemisiae Scopariae	MOL000098	quercetin	Baculoviral IAP repeat-containing protein 5	BIRC5
Glycyrrhiza uralensis	MOL000497	licochalcone a	Carbonic anhydrase II	CA2
Flos Lonicerae	MOL003006	(-)-(3R,8S,9R,9aS,10aS)-9-ethenyl-8-(beta-D-glucopyranosyloxy)-2,3,9,9a,10,10a-hexahydro-5-oxo-5H,8H-pyrano[4,3-d]oxazolo[3,2-a]pyridine-3-carboxylic acid_qt	Carbonic anhydrase II	CA2
Flos Lonicerae	MOL003111	Centauroside_qt	Carbonic anhydrase II	CA2
Flos Lonicerae	MOL003128	dinethylsecologanoside	Carbonic anhydrase II	CA2
Glycyrrhiza uralensis	MOL004815	(E)-1-(2,4-dihydroxyphenyl)-3-(2,2-dimethylchromen-6-yl)prop-2-en-1-one	Carbonic anhydrase II	CA2
Glycyrrhiza uralensis	MOL004835	Glypallichalcone	Carbonic anhydrase II	CA2
Glycyrrhiza uralensis	MOL004841	Licochalcone B	Carbonic anhydrase II	CA2
Immature Trifoliate-orange Fruit	MOL013381	Marmin	Carbonic anhydrase II	CA2
Flos Lonicerae	MOL003095	5-hydroxy-7-methoxy-2-(3,4,5-trimethoxyphenyl)chromone	Voltage-dependent calcium channel subunit alpha-2/delta-1	CACNA2D1
Flos Lonicerae	MOL000006	luteolin	Caspase-3	CASP3
Radix Bupleuri	MOL000098	quercetin	Caspase-3	CASP3
Flos Lonicerae	MOL000098	quercetin	Caspase-3	CASP3
Glycyrrhiza uralensis	MOL000098	quercetin	Caspase-3	CASP3
Christina Loosestrife Herb	MOL000098	quercetin	Caspase-3	CASP3
Herba Artemisiae Scopariae	MOL000098	quercetin	Caspase-3	CASP3
White Paeony Root	MOL000358	beta-sitosterol	Caspase-3	CASP3
Flos Lonicerae	MOL000358	beta-sitosterol	Caspase-3	CASP3
Japanese Climbing Fern Spore	MOL000358	beta-sitosterol	Caspase-3	CASP3
Herba Artemisiae Scopariae	MOL000358	beta-sitosterol	Caspase-3	CASP3
Turmeric Root Tuber	MOL000358	beta-sitosterol	Caspase-3	CASP3
Immature Trifoliate-orange Fruit	MOL000358	beta-sitosterol	Caspase-3	CASP3
White Paeony Root	MOL000422	kaempferol	Caspase-3	CASP3
Radix Bupleuri	MOL000422	kaempferol	Caspase-3	CASP3
Flos Lonicerae	MOL000422	kaempferol	Caspase-3	CASP3
Glycyrrhiza uralensis	MOL000422	kaempferol	Caspase-3	CASP3
Japanese Climbing Fern Spore	MOL000422	kaempferol	Caspase-3	CASP3
Japanese Climbing Fern Spore	MOL000422	kaempferol	Caspase-3	CASP3
Christina Loosestrife Herb	MOL000422	kaempferol	Caspase-3	CASP3
Japanese Climbing Fern Spore	MOL001689	acacetin	Caspase-3	CASP3
Flos Lonicerae	MOL002773	beta-carotene	Caspase-3	CASP3
Glycyrrhiza uralensis	MOL004328	naringenin	Caspase-3	CASP3
Turmeric Root Tuber	MOL004328	naringenin	Caspase-3	CASP3
Immature Trifoliate-orange Fruit	MOL004328	naringenin	Caspase-3	CASP3
Flos Lonicerae	MOL000006	luteolin	Caspase-7	CASP7
Flos Lonicerae	MOL002773	beta-carotene	Caspase-7	CASP7
Radix Bupleuri	MOL000098	quercetin	Caspase-8	CASP8
Flos Lonicerae	MOL000098	quercetin	Caspase-8	CASP8
Glycyrrhiza uralensis	MOL000098	quercetin	Caspase-8	CASP8
Christina Loosestrife Herb	MOL000098	quercetin	Caspase-8	CASP8
Herba Artemisiae Scopariae	MOL000098	quercetin	Caspase-8	CASP8
White Paeony Root	MOL000358	beta-sitosterol	Caspase-8	CASP8
Flos Lonicerae	MOL000358	beta-sitosterol	Caspase-8	CASP8
Japanese Climbing Fern Spore	MOL000358	beta-sitosterol	Caspase-8	CASP8
Herba Artemisiae Scopariae	MOL000358	beta-sitosterol	Caspase-8	CASP8
Turmeric Root Tuber	MOL000358	beta-sitosterol	Caspase-8	CASP8
Immature Trifoliate-orange Fruit	MOL000358	beta-sitosterol	Caspase-8	CASP8
Japanese Climbing Fern Spore	MOL001689	acacetin	Caspase-8	CASP8
Flos Lonicerae	MOL002773	beta-carotene	Caspase-8	CASP8
Flos Lonicerae	MOL000006	luteolin	Caspase-9	CASP9
Radix Bupleuri	MOL000098	quercetin	Caspase-9	CASP9
Flos Lonicerae	MOL000098	quercetin	Caspase-9	CASP9
Glycyrrhiza uralensis	MOL000098	quercetin	Caspase-9	CASP9
Christina Loosestrife Herb	MOL000098	quercetin	Caspase-9	CASP9
Christina Loosestrife Herb	MOL000098	quercetin	Caspase-9	CASP9
Herba Artemisiae Scopariae	MOL000098	quercetin	Caspase-9	CASP9
White Paeony Root	MOL000358	beta-sitosterol	Caspase-9	CASP9
Flos Lonicerae	MOL000358	beta-sitosterol	Caspase-9	CASP9
Japanese Climbing Fern Spore	MOL000358	beta-sitosterol	Caspase-9	CASP9
Herba Artemisiae Scopariae	MOL000358	beta-sitosterol	Caspase-9	CASP9
Turmeric Root Tuber	MOL000358	beta-sitosterol	Caspase-9	CASP9
Immature Trifoliate-orange Fruit	MOL000358	beta-sitosterol	Caspase-9	CASP9
Flos Lonicerae	MOL002773	beta-carotene	Caspase-9	CASP9
Immature Trifoliate-orange Fruit	MOL005828	nobiletin	Caspase-9	CASP9
White Paeony Root	MOL000492	(+)-catechin	Catalase	CAT
Glycyrrhiza uralensis	MOL004328	naringenin	Catalase	CAT
Turmeric Root Tuber	MOL004328	naringenin	Catalase	CAT
Immature Trifoliate-orange Fruit	MOL004328	naringenin	Catalase	CAT
Radix Bupleuri	MOL000098	quercetin	Caveolin-1	CAV1
Flos Lonicerae	MOL000098	quercetin	Caveolin-1	CAV1
Glycyrrhiza uralensis	MOL000098	quercetin	Caveolin-1	CAV1
Christina Loosestrife Herb	MOL000098	quercetin	Caveolin-1	CAV1
Herba Artemisiae Scopariae	MOL000098	quercetin	Caveolin-1	CAV1
Flos Lonicerae	MOL002773	beta-carotene	Caveolin-1	CAV1
Radix Bupleuri	MOL000098	quercetin	C-C motif chemokine 2	CCL24
Flos Lonicerae	MOL000098	quercetin	C-C motif chemokine 2	CCL24
Glycyrrhiza uralensis	MOL000098	quercetin	C-C motif chemokine 2	CCL24
Christina Loosestrife Herb	MOL000098	quercetin	C-C motif chemokine 2	CCL24
Herba Artemisiae Scopariae	MOL000098	quercetin	C-C motif chemokine 2	CCL24
Radix Bupleuri	MOL000354	isorhamnetin	Cyclin-A2	CCNA2
Glycyrrhiza uralensis	MOL000354	isorhamnetin	Cyclin-A2	CCNA2
Christina Loosestrife Herb	MOL000354	isorhamnetin	Cyclin-A2	CCNA2
Herba Artemisiae Scopariae	MOL000354	isorhamnetin	Cyclin-A2	CCNA2
Glycyrrhiza uralensis	MOL000392	formononetin	Cyclin-A2	CCNA2
Glycyrrhiza uralensis	MOL000392	formononetin	Cyclin-A2	CCNA2
Glycyrrhiza uralensis	MOL000417	Calycosin	Cyclin-A2	CCNA2
Glycyrrhiza uralensis	MOL000497	licochalcone a	Cyclin-A2	CCNA2
Glycyrrhiza uralensis	MOL000500	Vestitol	Cyclin-A2	CCNA2
Chuanxiong Rhizoma	MOL002135	Myricanone	Cyclin-A2	CCNA2
Glycyrrhiza uralensis	MOL002311	Glycyrol	Cyclin-A2	CCNA2
Glycyrrhiza uralensis	MOL002565	Medicarpin	Cyclin-A2	CCNA2
Glycyrrhiza uralensis	MOL003656	Lupiwighteone	Cyclin-A2	CCNA2
Glycyrrhiza uralensis	MOL003896	7-Methoxy-2-methyl isoflavone	Cyclin-A2	CCNA2
Glycyrrhiza uralensis	MOL004808	glyasperin B	Cyclin-A2	CCNA2
Glycyrrhiza uralensis	MOL004810	glyasperin F	Cyclin-A2	CCNA2
Glycyrrhiza uralensis	MOL004811	Glyasperin C	Cyclin-A2	CCNA2
Glycyrrhiza uralensis	MOL004814	Isotrifoliol	Cyclin-A2	CCNA2
Glycyrrhiza uralensis	MOL004815	(E)-1-(2,4-dihydroxyphenyl)-3-(2,2-dimethylchromen-6-yl)prop-2-en-1-one	Cyclin-A2	CCNA2
Glycyrrhiza uralensis	MOL004820	kanzonols W	Cyclin-A2	CCNA2
Glycyrrhiza uralensis	MOL004824	(2S)-6-(2,4-dihydroxyphenyl)-2-(2-hydroxypropan-2-yl)-4-methoxy-2,3-dihydrofuro[3,2-g]chromen-7-one	Cyclin-A2	CCNA2
Glycyrrhiza uralensis	MOL004828	Glepidotin A	Cyclin-A2	CCNA2
Glycyrrhiza uralensis	MOL004833	Phaseolinisoflavan	Cyclin-A2	CCNA2
Glycyrrhiza uralensis	MOL004835	Glypallichalcone	Cyclin-A2	CCNA2
Glycyrrhiza uralensis	MOL004841	Licochalcone B	Cyclin-A2	CCNA2
Glycyrrhiza uralensis	MOL004848	licochalcone G	Cyclin-A2	CCNA2
Glycyrrhiza uralensis	MOL004856	Glycyrrhiza uralensisnin A	Cyclin-A2	CCNA2
Glycyrrhiza uralensis	MOL004857	Glycyrrhiza uralensisnin B	Cyclin-A2	CCNA2
Glycyrrhiza uralensis	MOL004863	3-(3,4-dihydroxyphenyl)-5,7-dihydroxy-8-(3-methylbut-2-enyl)chromone	Cyclin-A2	CCNA2
Glycyrrhiza uralensis	MOL004864	5,7-dihydroxy-3-(4-methoxyphenyl)-8-(3-methylbut-2-enyl)chromone	Cyclin-A2	CCNA2
Glycyrrhiza uralensis	MOL004866	2-(3,4-dihydroxyphenyl)-5,7-dihydroxy-6-(3-methylbut-2-enyl)chromone	Cyclin-A2	CCNA2
Glycyrrhiza uralensis	MOL004882	Licocoumarone	Cyclin-A2	CCNA2
Glycyrrhiza uralensis	MOL004883	Licoisoflavone	Cyclin-A2	CCNA2
Glycyrrhiza uralensis	MOL004884	Licoisoflavone B	Cyclin-A2	CCNA2
Glycyrrhiza uralensis	MOL004885	licoisoflavanone	Cyclin-A2	CCNA2
Glycyrrhiza uralensis	MOL004891	shinpterocarpin	Cyclin-A2	CCNA2
Glycyrrhiza uralensis	MOL004898	(E)-3-[3,4-dihydroxy-5-(3-methylbut-2-enyl)phenyl]-1-(2,4-dihydroxyphenyl)prop-2-en-1-one	Cyclin-A2	CCNA2
Glycyrrhiza uralensis	MOL004904	licopyranocoumarin	Cyclin-A2	CCNA2
Glycyrrhiza uralensis	MOL004907	Glyzaglabrin	Cyclin-A2	CCNA2
Glycyrrhiza uralensis	MOL004908	Glabridin	Cyclin-A2	CCNA2
Glycyrrhiza uralensis	MOL004912	Glabrone	Cyclin-A2	CCNA2
Glycyrrhiza uralensis	MOL004913	1,3-dihydroxy-9-methoxy-6-benzofurano[3,2-c]chromenone	Cyclin-A2	CCNA2
Glycyrrhiza uralensis	MOL004915	Eurycarpin A	Cyclin-A2	CCNA2
Glycyrrhiza uralensis	MOL004949	Isolicoflavonol	Cyclin-A2	CCNA2
Glycyrrhiza uralensis	MOL004957	HMO	Cyclin-A2	CCNA2
Glycyrrhiza uralensis	MOL004959	1-Methoxyphaseollidin	Cyclin-A2	CCNA2
Glycyrrhiza uralensis	MOL004966	3'-Hydroxy-4'-O-Methylglabridin	Cyclin-A2	CCNA2
Glycyrrhiza uralensis	MOL004974	3'-Methoxyglabridin	Cyclin-A2	CCNA2
Glycyrrhiza uralensis	MOL004978	2-[(3R)-8,8-dimethyl-3,4-dihydro-2H-pyrano[6,5-f]chromen-3-yl]-5-methoxyphenol	Cyclin-A2	CCNA2
Glycyrrhiza uralensis	MOL005000	Glycyrrhiza uralensisnin G	Cyclin-A2	CCNA2
Glycyrrhiza uralensis	MOL005001	Glycyrrhiza uralensisnin H	Cyclin-A2	CCNA2
Glycyrrhiza uralensis	MOL005003	Licoagrocarpin	Cyclin-A2	CCNA2
Glycyrrhiza uralensis	MOL005007	Glyasperins M	Cyclin-A2	CCNA2
Glycyrrhiza uralensis	MOL005008	Glycyrrhiza flavonol A	Cyclin-A2	CCNA2
Glycyrrhiza uralensis	MOL005012	Licoagroisoflavone	Cyclin-A2	CCNA2
Glycyrrhiza uralensis	MOL005016	Odoratin	Cyclin-A2	CCNA2
Glycyrrhiza uralensis	MOL005017	Phaseol	Cyclin-A2	CCNA2
Glycyrrhiza uralensis	MOL005020	dehydroglyasperins C	Cyclin-A2	CCNA2
Flos Lonicerae	MOL000006	luteolin	G2/mitotic-specific cyclin-B1	CCNB1
Radix Bupleuri	MOL000098	quercetin	G2/mitotic-specific cyclin-B1	CCNB1
Flos Lonicerae	MOL000098	quercetin	G2/mitotic-specific cyclin-B1	CCNB1
Glycyrrhiza uralensis	MOL000098	quercetin	G2/mitotic-specific cyclin-B1	CCNB1
Christina Loosestrife Herb	MOL000098	quercetin	G2/mitotic-specific cyclin-B1	CCNB1
Herba Artemisiae Scopariae	MOL000098	quercetin	G2/mitotic-specific cyclin-B1	CCNB1
Flos Lonicerae	MOL000006	luteolin	G1/S-specific cyclin-D1	CCND1
Radix Bupleuri	MOL000098	quercetin	G1/S-specific cyclin-D1	CCND1
Flos Lonicerae	MOL000098	quercetin	G1/S-specific cyclin-D1	CCND1
Glycyrrhiza uralensis	MOL000098	quercetin	G1/S-specific cyclin-D1	CCND1
Christina Loosestrife Herb	MOL000098	quercetin	G1/S-specific cyclin-D1	CCND1
Herba Artemisiae Scopariae	MOL000098	quercetin	G1/S-specific cyclin-D1	CCND1
Glycyrrhiza uralensis	MOL000497	licochalcone a	G1/S-specific cyclin-D1	CCND1
White Paeony Root	MOL001924	paeoniflorin	Monocyte differentiation antigen CD14	CD14
Immature Trifoliate-orange Fruit	MOL005828	nobiletin	Scavenger receptor cysteine-rich type 1 protein M130	CD163
Flos Lonicerae	MOL000006	luteolin	CD40 ligand	CD40LG
Radix Bupleuri	MOL000098	quercetin	CD40 ligand	CD40LG
Flos Lonicerae	MOL000098	quercetin	CD40 ligand	CD40LG
Glycyrrhiza uralensis	MOL000098	quercetin	CD40 ligand	CD40LG
Christina Loosestrife Herb	MOL000098	quercetin	CD40 ligand	CD40LG
Herba Artemisiae Scopariae	MOL000098	quercetin	CD40 ligand	CD40LG
Radix Bupleuri	MOL000098	quercetin	Cell division control protein 2 homolog	CDK1
Flos Lonicerae	MOL000098	quercetin	Cell division control protein 2 homolog	CDK1
Glycyrrhiza uralensis	MOL000098	quercetin	Cell division control protein 2 homolog	CDK1
Christina Loosestrife Herb	MOL000098	quercetin	Cell division control protein 2 homolog	CDK1
Herba Artemisiae Scopariae	MOL000098	quercetin	Cell division control protein 2 homolog	CDK1
White Paeony Root	MOL000422	kaempferol	Cell division control protein 2 homolog	CDK1
Radix Bupleuri	MOL000422	kaempferol	Cell division control protein 2 homolog	CDK1
Flos Lonicerae	MOL000422	kaempferol	Cell division control protein 2 homolog	CDK1
Glycyrrhiza uralensis	MOL000422	kaempferol	Cell division control protein 2 homolog	CDK1
Japanese Climbing Fern Spore	MOL000422	kaempferol	Cell division control protein 2 homolog	CDK1
Christina Loosestrife Herb	MOL000422	kaempferol	Cell division control protein 2 homolog	CDK1
Glycyrrhiza uralensis	MOL000239	Jaranol	Cell division protein kinase 2	CDK2
Radix Bupleuri	MOL000354	isorhamnetin	Cell division protein kinase 2	CDK2
Glycyrrhiza uralensis	MOL000354	isorhamnetin	Cell division protein kinase 2	CDK2
Christina Loosestrife Herb	MOL000354	isorhamnetin	Cell division protein kinase 2	CDK2
Herba Artemisiae Scopariae	MOL000354	isorhamnetin	Cell division protein kinase 2	CDK2
Glycyrrhiza uralensis	MOL000392	formononetin	Cell division protein kinase 2	CDK2
Glycyrrhiza uralensis	MOL000392	formononetin	Cell division protein kinase 2	CDK2
Glycyrrhiza uralensis	MOL000417	Calycosin	Cell division protein kinase 2	CDK2
Chuanxiong Rhizoma	MOL000433	FA	Cell division protein kinase 2	CDK2
Glycyrrhiza uralensis	MOL000497	licochalcone a	Cell division protein kinase 2	CDK2
Glycyrrhiza uralensis	MOL000500	Vestitol	Cell division protein kinase 2	CDK2
Japanese Climbing Fern Spore	MOL001689	acacetin	Cell division protein kinase 2	CDK2
Christina Loosestrife Herb	MOL001689	acacetin	Cell division protein kinase 2	CDK2
Chuanxiong Rhizoma	MOL002135	Myricanone	Cell division protein kinase 2	CDK2
Glycyrrhiza uralensis	MOL002565	Medicarpin	Cell division protein kinase 2	CDK2
Flos Lonicerae	MOL003044	Chryseriol	Cell division protein kinase 2	CDK2
Glycyrrhiza uralensis	MOL003656	Lupiwighteone	Cell division protein kinase 2	CDK2
Glycyrrhiza uralensis	MOL003896	7-Methoxy-2-methyl isoflavone	Cell division protein kinase 2	CDK2
Glycyrrhiza uralensis	MOL004808	glyasperin B	Cell division protein kinase 2	CDK2
Glycyrrhiza uralensis	MOL004810	glyasperin F	Cell division protein kinase 2	CDK2
Glycyrrhiza uralensis	MOL004811	Glyasperin C	Cell division protein kinase 2	CDK2
Glycyrrhiza uralensis	MOL004814	Isotrifoliol	Cell division protein kinase 2	CDK2
Glycyrrhiza uralensis	MOL004815	(E)-1-(2,4-dihydroxyphenyl)-3-(2,2-dimethylchromen-6-yl)prop-2-en-1-one	Cell division protein kinase 2	CDK2
Glycyrrhiza uralensis	MOL004820	kanzonols W	Cell division protein kinase 2	CDK2
Glycyrrhiza uralensis	MOL004824	(2S)-6-(2,4-dihydroxyphenyl)-2-(2-hydroxypropan-2-yl)-4-methoxy-2,3-dihydrofuro[3,2-g]chromen-7-one	Cell division protein kinase 2	CDK2
Glycyrrhiza uralensis	MOL004827	Semilicoisoflavone B	Cell division protein kinase 2	CDK2
Glycyrrhiza uralensis	MOL004828	Glepidotin A	Cell division protein kinase 2	CDK2
Glycyrrhiza uralensis	MOL004833	Phaseolinisoflavan	Cell division protein kinase 2	CDK2
Glycyrrhiza uralensis	MOL004835	Glypallichalcone	Cell division protein kinase 2	CDK2
Glycyrrhiza uralensis	MOL004841	Licochalcone B	Cell division protein kinase 2	CDK2
Glycyrrhiza uralensis	MOL004848	licochalcone G	Cell division protein kinase 2	CDK2
Glycyrrhiza uralensis	MOL004849	3-(2,4-dihydroxyphenyl)-8-(1,1-dimethylprop-2-enyl)-7-hydroxy-5-methoxy-coumarin	Cell division protein kinase 2	CDK2
Glycyrrhiza uralensis	MOL004863	3-(3,4-dihydroxyphenyl)-5,7-dihydroxy-8-(3-methylbut-2-enyl)chromone	Cell division protein kinase 2	CDK2
Glycyrrhiza uralensis	MOL004864	5,7-dihydroxy-3-(4-methoxyphenyl)-8-(3-methylbut-2-enyl)chromone	Cell division protein kinase 2	CDK2
Glycyrrhiza uralensis	MOL004866	2-(3,4-dihydroxyphenyl)-5,7-dihydroxy-6-(3-methylbut-2-enyl)chromone	Cell division protein kinase 2	CDK2
Glycyrrhiza uralensis	MOL004882	Licocoumarone	Cell division protein kinase 2	CDK2
Glycyrrhiza uralensis	MOL004883	Licoisoflavone	Cell division protein kinase 2	CDK2
Glycyrrhiza uralensis	MOL004884	Licoisoflavone B	Cell division protein kinase 2	CDK2
Glycyrrhiza uralensis	MOL004885	licoisoflavanone	Cell division protein kinase 2	CDK2
Glycyrrhiza uralensis	MOL004891	shinpterocarpin	Cell division protein kinase 2	CDK2
Glycyrrhiza uralensis	MOL004898	(E)-3-[3,4-dihydroxy-5-(3-methylbut-2-enyl)phenyl]-1-(2,4-dihydroxyphenyl)prop-2-en-1-one	Cell division protein kinase 2	CDK2
Glycyrrhiza uralensis	MOL004904	licopyranocoumarin	Cell division protein kinase 2	CDK2
Glycyrrhiza uralensis	MOL004907	Glyzaglabrin	Cell division protein kinase 2	CDK2
Glycyrrhiza uralensis	MOL004908	Glabridin	Cell division protein kinase 2	CDK2
Glycyrrhiza uralensis	MOL004911	Glabrene	Cell division protein kinase 2	CDK2
Glycyrrhiza uralensis	MOL004912	Glabrone	Cell division protein kinase 2	CDK2
Glycyrrhiza uralensis	MOL004913	1,3-dihydroxy-9-methoxy-6-benzofurano[3,2-c]chromenone	Cell division protein kinase 2	CDK2
Glycyrrhiza uralensis	MOL004914	1,3-dihydroxy-8,9-dimethoxy-6-benzofurano[3,2-c]chromenone	Cell division protein kinase 2	CDK2
Glycyrrhiza uralensis	MOL004915	Eurycarpin A	Cell division protein kinase 2	CDK2
Glycyrrhiza uralensis	MOL004949	Isolicoflavonol	Cell division protein kinase 2	CDK2
Glycyrrhiza uralensis	MOL004957	HMO	Cell division protein kinase 2	CDK2
Glycyrrhiza uralensis	MOL004959	1-Methoxyphaseollidin	Cell division protein kinase 2	CDK2
Glycyrrhiza uralensis	MOL004961	Quercetin der.	Cell division protein kinase 2	CDK2
Glycyrrhiza uralensis	MOL004966	3'-Hydroxy-4'-O-Methylglabridin	Cell division protein kinase 2	CDK2
Glycyrrhiza uralensis	MOL004974	3'-Methoxyglabridin	Cell division protein kinase 2	CDK2
Glycyrrhiza uralensis	MOL004978	2-[(3R)-8,8-dimethyl-3,4-dihydro-2H-pyrano[6,5-f]chromen-3-yl]-5-methoxyphenol	Cell division protein kinase 2	CDK2
Glycyrrhiza uralensis	MOL004990	7,2',4'-trihydroxy－5-methoxy-3－arylcoumarin	Cell division protein kinase 2	CDK2
Glycyrrhiza uralensis	MOL004991	7-Acetoxy-2-methylisoflavone	Cell division protein kinase 2	CDK2
Glycyrrhiza uralensis	MOL005003	Licoagrocarpin	Cell division protein kinase 2	CDK2
Glycyrrhiza uralensis	MOL005007	Glyasperins M	Cell division protein kinase 2	CDK2
Glycyrrhiza uralensis	MOL005008	Glycyrrhiza flavonol A	Cell division protein kinase 2	CDK2
Glycyrrhiza uralensis	MOL005012	Licoagroisoflavone	Cell division protein kinase 2	CDK2
Glycyrrhiza uralensis	MOL005016	Odoratin	Cell division protein kinase 2	CDK2
Glycyrrhiza uralensis	MOL005017	Phaseol	Cell division protein kinase 2	CDK2
Glycyrrhiza uralensis	MOL005020	dehydroglyasperins C	Cell division protein kinase 2	CDK2
Herba Artemisiae Scopariae	MOL008040	Eupalitin	Cell division protein kinase 2	CDK2
Herba Artemisiae Scopariae	MOL008041	Eupatolitin	Cell division protein kinase 2	CDK2
Herba Artemisiae Scopariae	MOL008043	capillarisin	Cell division protein kinase 2	CDK2
Herba Artemisiae Scopariae	MOL008045	4'-Methylcapillarisin	Cell division protein kinase 2	CDK2
Herba Artemisiae Scopariae	MOL008046	Demethoxycapillarisin	Cell division protein kinase 2	CDK2
Herba Artemisiae Scopariae	MOL008047	Artepillin A	Cell division protein kinase 2	CDK2
Flos Lonicerae	MOL000006	luteolin	Cell division protein kinase 4	CDK4
Glycyrrhiza uralensis	MOL000497	licochalcone a	Cell division protein kinase 4	CDK4
Flos Lonicerae	MOL000006	luteolin	Cyclin-dependent kinase inhibitor 1	CDKN1A
Radix Bupleuri	MOL000098	quercetin	Cyclin-dependent kinase inhibitor 1	CDKN1A
Flos Lonicerae	MOL000098	quercetin	Cyclin-dependent kinase inhibitor 1	CDKN1A
Glycyrrhiza uralensis	MOL000098	quercetin	Cyclin-dependent kinase inhibitor 1	CDKN1A
Christina Loosestrife Herb	MOL000098	quercetin	Cyclin-dependent kinase inhibitor 1	CDKN1A
Christina Loosestrife Herb	MOL000098	quercetin	Cyclin-dependent kinase inhibitor 1	CDKN1A
Herba Artemisiae Scopariae	MOL000098	quercetin	Cyclin-dependent kinase inhibitor 1	CDKN1A
Japanese Climbing Fern Spore	MOL001689	acacetin	Cyclin-dependent kinase inhibitor 1	CDKN1A
Glycyrrhiza uralensis	MOL004328	naringenin	Liver carboxylesterase 1	CES1
Turmeric Root Tuber	MOL004328	naringenin	Liver carboxylesterase 1	CES1
Immature Trifoliate-orange Fruit	MOL004328	naringenin	Liver carboxylesterase 1	CES1
Glycyrrhiza uralensis	MOL000239	Jaranol	Serine/threonine-protein kinase Chk1	CHEK1
Radix Bupleuri	MOL000354	isorhamnetin	Serine/threonine-protein kinase Chk1	CHEK1
Glycyrrhiza uralensis	MOL000354	isorhamnetin	Serine/threonine-protein kinase Chk1	CHEK1
Christina Loosestrife Herb	MOL000354	isorhamnetin	Serine/threonine-protein kinase Chk1	CHEK1
Herba Artemisiae Scopariae	MOL000354	isorhamnetin	Serine/threonine-protein kinase Chk1	CHEK1
Glycyrrhiza uralensis	MOL000392	formononetin	Serine/threonine-protein kinase Chk1	CHEK1
Glycyrrhiza uralensis	MOL000392	formononetin	Serine/threonine-protein kinase Chk1	CHEK1
Glycyrrhiza uralensis	MOL000417	Calycosin	Serine/threonine-protein kinase Chk1	CHEK1
Glycyrrhiza uralensis	MOL000497	licochalcone a	Serine/threonine-protein kinase Chk1	CHEK1
Glycyrrhiza uralensis	MOL000500	Vestitol	Serine/threonine-protein kinase Chk1	CHEK1
Japanese Climbing Fern Spore	MOL001689	acacetin	Serine/threonine-protein kinase Chk1	CHEK1
Christina Loosestrife Herb	MOL001689	acacetin	Serine/threonine-protein kinase Chk1	CHEK1
Chuanxiong Rhizoma	MOL002135	Myricanone	Serine/threonine-protein kinase Chk1	CHEK1
Glycyrrhiza uralensis	MOL002311	Glycyrol	Serine/threonine-protein kinase Chk1	CHEK1
Flos Lonicerae	MOL003044	Chryseriol	Serine/threonine-protein kinase Chk1	CHEK1
Flos Lonicerae	MOL003095	5-hydroxy-7-methoxy-2-(3,4,5-trimethoxyphenyl)chromone	Serine/threonine-protein kinase Chk1	CHEK1
Glycyrrhiza uralensis	MOL003656	Lupiwighteone	Serine/threonine-protein kinase Chk1	CHEK1
Glycyrrhiza uralensis	MOL003896	7-Methoxy-2-methyl isoflavone	Serine/threonine-protein kinase Chk1	CHEK1
Glycyrrhiza uralensis	MOL004811	Glyasperin C	Serine/threonine-protein kinase Chk1	CHEK1
Glycyrrhiza uralensis	MOL004814	Isotrifoliol	Serine/threonine-protein kinase Chk1	CHEK1
Glycyrrhiza uralensis	MOL004815	(E)-1-(2,4-dihydroxyphenyl)-3-(2,2-dimethylchromen-6-yl)prop-2-en-1-one	Serine/threonine-protein kinase Chk1	CHEK1
Glycyrrhiza uralensis	MOL004820	kanzonols W	Serine/threonine-protein kinase Chk1	CHEK1
Glycyrrhiza uralensis	MOL004824	(2S)-6-(2,4-dihydroxyphenyl)-2-(2-hydroxypropan-2-yl)-4-methoxy-2,3-dihydrofuro[3,2-g]chromen-7-one	Serine/threonine-protein kinase Chk1	CHEK1
Glycyrrhiza uralensis	MOL004827	Semilicoisoflavone B	Serine/threonine-protein kinase Chk1	CHEK1
Glycyrrhiza uralensis	MOL004828	Glepidotin A	Serine/threonine-protein kinase Chk1	CHEK1
Glycyrrhiza uralensis	MOL004833	Phaseolinisoflavan	Serine/threonine-protein kinase Chk1	CHEK1
Glycyrrhiza uralensis	MOL004835	Glypallichalcone	Serine/threonine-protein kinase Chk1	CHEK1
Glycyrrhiza uralensis	MOL004841	Licochalcone B	Serine/threonine-protein kinase Chk1	CHEK1
Glycyrrhiza uralensis	MOL004849	3-(2,4-dihydroxyphenyl)-8-(1,1-dimethylprop-2-enyl)-7-hydroxy-5-methoxy-coumarin	Serine/threonine-protein kinase Chk1	CHEK1
Glycyrrhiza uralensis	MOL004855	Licoricone	Serine/threonine-protein kinase Chk1	CHEK1
Glycyrrhiza uralensis	MOL004856	Glycyrrhiza uralensisnin A	Serine/threonine-protein kinase Chk1	CHEK1
Glycyrrhiza uralensis	MOL004857	Glycyrrhiza uralensisnin B	Serine/threonine-protein kinase Chk1	CHEK1
Glycyrrhiza uralensis	MOL004863	3-(3,4-dihydroxyphenyl)-5,7-dihydroxy-8-(3-methylbut-2-enyl)chromone	Serine/threonine-protein kinase Chk1	CHEK1
Glycyrrhiza uralensis	MOL004864	5,7-dihydroxy-3-(4-methoxyphenyl)-8-(3-methylbut-2-enyl)chromone	Serine/threonine-protein kinase Chk1	CHEK1
Glycyrrhiza uralensis	MOL004866	2-(3,4-dihydroxyphenyl)-5,7-dihydroxy-6-(3-methylbut-2-enyl)chromone	Serine/threonine-protein kinase Chk1	CHEK1
Glycyrrhiza uralensis	MOL004879	Glycyrin	Serine/threonine-protein kinase Chk1	CHEK1
Glycyrrhiza uralensis	MOL004883	Licoisoflavone	Serine/threonine-protein kinase Chk1	CHEK1
Glycyrrhiza uralensis	MOL004884	Licoisoflavone B	Serine/threonine-protein kinase Chk1	CHEK1
Glycyrrhiza uralensis	MOL004907	Glyzaglabrin	Serine/threonine-protein kinase Chk1	CHEK1
Glycyrrhiza uralensis	MOL004908	Glabridin	Serine/threonine-protein kinase Chk1	CHEK1
Glycyrrhiza uralensis	MOL004912	Glabrone	Serine/threonine-protein kinase Chk1	CHEK1
Glycyrrhiza uralensis	MOL004913	1,3-dihydroxy-9-methoxy-6-benzofurano[3,2-c]chromenone	Serine/threonine-protein kinase Chk1	CHEK1
Glycyrrhiza uralensis	MOL004914	1,3-dihydroxy-8,9-dimethoxy-6-benzofurano[3,2-c]chromenone	Serine/threonine-protein kinase Chk1	CHEK1
Glycyrrhiza uralensis	MOL004915	Eurycarpin A	Serine/threonine-protein kinase Chk1	CHEK1
Glycyrrhiza uralensis	MOL004957	HMO	Serine/threonine-protein kinase Chk1	CHEK1
Glycyrrhiza uralensis	MOL004966	3'-Hydroxy-4'-O-Methylglabridin	Serine/threonine-protein kinase Chk1	CHEK1
Glycyrrhiza uralensis	MOL004974	3'-Methoxyglabridin	Serine/threonine-protein kinase Chk1	CHEK1
Glycyrrhiza uralensis	MOL004978	2-[(3R)-8,8-dimethyl-3,4-dihydro-2H-pyrano[6,5-f]chromen-3-yl]-5-methoxyphenol	Serine/threonine-protein kinase Chk1	CHEK1
Glycyrrhiza uralensis	MOL004990	7,2',4'-trihydroxy－5-methoxy-3－arylcoumarin	Serine/threonine-protein kinase Chk1	CHEK1
Glycyrrhiza uralensis	MOL004991	7-Acetoxy-2-methylisoflavone	Serine/threonine-protein kinase Chk1	CHEK1
Glycyrrhiza uralensis	MOL005000	Glycyrrhiza uralensisnin G	Serine/threonine-protein kinase Chk1	CHEK1
Glycyrrhiza uralensis	MOL005012	Licoagroisoflavone	Serine/threonine-protein kinase Chk1	CHEK1
Glycyrrhiza uralensis	MOL005016	Odoratin	Serine/threonine-protein kinase Chk1	CHEK1
Glycyrrhiza uralensis	MOL005017	Phaseol	Serine/threonine-protein kinase Chk1	CHEK1
Glycyrrhiza uralensis	MOL005020	dehydroglyasperins C	Serine/threonine-protein kinase Chk1	CHEK1
Herba Artemisiae Scopariae	MOL005573	Genkwanin	Serine/threonine-protein kinase Chk1	CHEK1
Immature Trifoliate-orange Fruit	MOL005828	nobiletin	Serine/threonine-protein kinase Chk1	CHEK1
Herba Artemisiae Scopariae	MOL008040	Eupalitin	Serine/threonine-protein kinase Chk1	CHEK1
Herba Artemisiae Scopariae	MOL008043	capillarisin	Serine/threonine-protein kinase Chk1	CHEK1
Radix Bupleuri	MOL000098	quercetin	Serine/threonine-protein kinase Chk2	CHEK2
Flos Lonicerae	MOL000098	quercetin	Serine/threonine-protein kinase Chk2	CHEK2
Glycyrrhiza uralensis	MOL000098	quercetin	Serine/threonine-protein kinase Chk2	CHEK2
Christina Loosestrife Herb	MOL000098	quercetin	Serine/threonine-protein kinase Chk2	CHEK2
Herba Artemisiae Scopariae	MOL000098	quercetin	Serine/threonine-protein kinase Chk2	CHEK2
Japanese Climbing Fern Spore	MOL000296	hederagenin	Muscarinic acetylcholine receptor M1	CHRM1
White Paeony Root	MOL000358	beta-sitosterol	Muscarinic acetylcholine receptor M1	CHRM1
Flos Lonicerae	MOL000358	beta-sitosterol	Muscarinic acetylcholine receptor M1	CHRM1
Japanese Climbing Fern Spore	MOL000358	beta-sitosterol	Muscarinic acetylcholine receptor M1	CHRM1
Herba Artemisiae Scopariae	MOL000358	beta-sitosterol	Muscarinic acetylcholine receptor M1	CHRM1
Turmeric Root Tuber	MOL000358	beta-sitosterol	Muscarinic acetylcholine receptor M1	CHRM1
Immature Trifoliate-orange Fruit	MOL000358	beta-sitosterol	Muscarinic acetylcholine receptor M1	CHRM1
Glycyrrhiza uralensis	MOL000392	formononetin	Muscarinic acetylcholine receptor M1	CHRM1
White Paeony Root	MOL000422	kaempferol	Muscarinic acetylcholine receptor M1	CHRM1
Radix Bupleuri	MOL000422	kaempferol	Muscarinic acetylcholine receptor M1	CHRM1
Flos Lonicerae	MOL000422	kaempferol	Muscarinic acetylcholine receptor M1	CHRM1
Glycyrrhiza uralensis	MOL000422	kaempferol	Muscarinic acetylcholine receptor M1	CHRM1
Japanese Climbing Fern Spore	MOL000422	kaempferol	Muscarinic acetylcholine receptor M1	CHRM1
Christina Loosestrife Herb	MOL000422	kaempferol	Muscarinic acetylcholine receptor M1	CHRM1
Radix Bupleuri	MOL000449	Stigmasterol	Muscarinic acetylcholine receptor M1	CHRM1
Flos Lonicerae	MOL000449	Stigmasterol	Muscarinic acetylcholine receptor M1	CHRM1
Glycyrrhiza uralensis	MOL000497	licochalcone a	Muscarinic acetylcholine receptor M1	CHRM1
Glycyrrhiza uralensis	MOL000500	Vestitol	Muscarinic acetylcholine receptor M1	CHRM1
Glycyrrhiza uralensis	MOL001484	Inermine	Muscarinic acetylcholine receptor M1	CHRM1
Glycyrrhiza uralensis	MOL002565	Medicarpin	Muscarinic acetylcholine receptor M1	CHRM1
Glycyrrhiza uralensis	MOL003896	7-Methoxy-2-methyl isoflavone	Muscarinic acetylcholine receptor M1	CHRM1
Radix Bupleuri	MOL004624	Longikaurin A	Muscarinic acetylcholine receptor M1	CHRM1
Glycyrrhiza uralensis	MOL004833	Phaseolinisoflavan	Muscarinic acetylcholine receptor M1	CHRM1
Glycyrrhiza uralensis	MOL004835	Glypallichalcone	Muscarinic acetylcholine receptor M1	CHRM1
Glycyrrhiza uralensis	MOL004891	shinpterocarpin	Muscarinic acetylcholine receptor M1	CHRM1
Glycyrrhiza uralensis	MOL004908	Glabridin	Muscarinic acetylcholine receptor M1	CHRM1
Glycyrrhiza uralensis	MOL004957	HMO	Muscarinic acetylcholine receptor M1	CHRM1
Glycyrrhiza uralensis	MOL004978	2-[(3R)-8,8-dimethyl-3,4-dihydro-2H-pyrano[6,5-f]chromen-3-yl]-5-methoxyphenol	Muscarinic acetylcholine receptor M1	CHRM1
Glycyrrhiza uralensis	MOL005003	Licoagrocarpin	Muscarinic acetylcholine receptor M1	CHRM1
Herba Artemisiae Scopariae	MOL008047	Artepillin A	Muscarinic acetylcholine receptor M1	CHRM1
Japanese Climbing Fern Spore	MOL000296	hederagenin	Muscarinic acetylcholine receptor M2	CHRM2
White Paeony Root	MOL000358	beta-sitosterol	Muscarinic acetylcholine receptor M2	CHRM2
Flos Lonicerae	MOL000358	beta-sitosterol	Muscarinic acetylcholine receptor M2	CHRM2
Japanese Climbing Fern Spore	MOL000358	beta-sitosterol	Muscarinic acetylcholine receptor M2	CHRM2
Herba Artemisiae Scopariae	MOL000358	beta-sitosterol	Muscarinic acetylcholine receptor M2	CHRM2
Turmeric Root Tuber	MOL000358	beta-sitosterol	Muscarinic acetylcholine receptor M2	CHRM2
Immature Trifoliate-orange Fruit	MOL000358	beta-sitosterol	Muscarinic acetylcholine receptor M2	CHRM2
White Paeony Root	MOL000422	kaempferol	Muscarinic acetylcholine receptor M2	CHRM2
Radix Bupleuri	MOL000422	kaempferol	Muscarinic acetylcholine receptor M2	CHRM2
Flos Lonicerae	MOL000422	kaempferol	Muscarinic acetylcholine receptor M2	CHRM2
Glycyrrhiza uralensis	MOL000422	kaempferol	Muscarinic acetylcholine receptor M2	CHRM2
Japanese Climbing Fern Spore	MOL000422	kaempferol	Muscarinic acetylcholine receptor M2	CHRM2
Christina Loosestrife Herb	MOL000422	kaempferol	Muscarinic acetylcholine receptor M2	CHRM2
Radix Bupleuri	MOL000449	Stigmasterol	Muscarinic acetylcholine receptor M2	CHRM2
Flos Lonicerae	MOL000449	Stigmasterol	Muscarinic acetylcholine receptor M2	CHRM2
Glycyrrhiza uralensis	MOL002565	Medicarpin	Muscarinic acetylcholine receptor M2	CHRM2
Radix Bupleuri	MOL004624	Longikaurin A	Muscarinic acetylcholine receptor M2	CHRM2
Japanese Climbing Fern Spore	MOL000296	hederagenin	Muscarinic acetylcholine receptor M3	CHRM3
White Paeony Root	MOL000358	beta-sitosterol	Muscarinic acetylcholine receptor M3	CHRM3
Flos Lonicerae	MOL000358	beta-sitosterol	Muscarinic acetylcholine receptor M3	CHRM3
Japanese Climbing Fern Spore	MOL000358	beta-sitosterol	Muscarinic acetylcholine receptor M3	CHRM3
Herba Artemisiae Scopariae	MOL000358	beta-sitosterol	Muscarinic acetylcholine receptor M3	CHRM3
Turmeric Root Tuber	MOL000358	beta-sitosterol	Muscarinic acetylcholine receptor M3	CHRM3
Immature Trifoliate-orange Fruit	MOL000358	beta-sitosterol	Muscarinic acetylcholine receptor M3	CHRM3
Radix Bupleuri	MOL000449	Stigmasterol	Muscarinic acetylcholine receptor M3	CHRM3
Flos Lonicerae	MOL000449	Stigmasterol	Muscarinic acetylcholine receptor M3	CHRM3
Glycyrrhiza uralensis	MOL001484	Inermine	Muscarinic acetylcholine receptor M3	CHRM3
Glycyrrhiza uralensis	MOL002565	Medicarpin	Muscarinic acetylcholine receptor M3	CHRM3
Japanese Climbing Fern Spore	MOL002879	Diop	Muscarinic acetylcholine receptor M3	CHRM3
Glycyrrhiza uralensis	MOL003896	7-Methoxy-2-methyl isoflavone	Muscarinic acetylcholine receptor M3	CHRM3
Glycyrrhiza uralensis	MOL004891	shinpterocarpin	Muscarinic acetylcholine receptor M3	CHRM3
Glycyrrhiza uralensis	MOL004978	2-[(3R)-8,8-dimethyl-3,4-dihydro-2H-pyrano[6,5-f]chromen-3-yl]-5-methoxyphenol	Muscarinic acetylcholine receptor M3	CHRM3
Glycyrrhiza uralensis	MOL005003	Licoagrocarpin	Muscarinic acetylcholine receptor M3	CHRM3
White Paeony Root	MOL000358	beta-sitosterol	Muscarinic acetylcholine receptor M4	CHRM4
Flos Lonicerae	MOL000358	beta-sitosterol	Muscarinic acetylcholine receptor M4	CHRM4
Japanese Climbing Fern Spore	MOL000358	beta-sitosterol	Muscarinic acetylcholine receptor M4	CHRM4
Herba Artemisiae Scopariae	MOL000358	beta-sitosterol	Muscarinic acetylcholine receptor M4	CHRM4
Turmeric Root Tuber	MOL000358	beta-sitosterol	Muscarinic acetylcholine receptor M4	CHRM4
Immature Trifoliate-orange Fruit	MOL000358	beta-sitosterol	Muscarinic acetylcholine receptor M4	CHRM4
Glycyrrhiza uralensis	MOL000500	Vestitol	Muscarinic acetylcholine receptor M4	CHRM4
Glycyrrhiza uralensis	MOL002565	Medicarpin	Muscarinic acetylcholine receptor M4	CHRM4
Glycyrrhiza uralensis	MOL002565	Medicarpin	Muscarinic acetylcholine receptor M5	CHRM5
Glycyrrhiza uralensis	MOL003896	7-Methoxy-2-methyl isoflavone	Muscarinic acetylcholine receptor M5	CHRM5
Glycyrrhiza uralensis	MOL005003	Licoagrocarpin	Muscarinic acetylcholine receptor M5	CHRM5
White Paeony Root	MOL000358	beta-sitosterol	Neuronal acetylcholine receptor subunit alpha-2	CHRNA2
Flos Lonicerae	MOL000358	beta-sitosterol	Neuronal acetylcholine receptor subunit alpha-2	CHRNA2
Japanese Climbing Fern Spore	MOL000358	beta-sitosterol	Neuronal acetylcholine receptor subunit alpha-2	CHRNA2
Herba Artemisiae Scopariae	MOL000358	beta-sitosterol	Neuronal acetylcholine receptor subunit alpha-2	CHRNA2
Turmeric Root Tuber	MOL000358	beta-sitosterol	Neuronal acetylcholine receptor subunit alpha-2	CHRNA2
Immature Trifoliate-orange Fruit	MOL000358	beta-sitosterol	Neuronal acetylcholine receptor subunit alpha-2	CHRNA2
Radix Bupleuri	MOL000098	quercetin	Inhibitor of nuclear factor kappa-B kinase subunit alpha	CHUK
Flos Lonicerae	MOL000098	quercetin	Inhibitor of nuclear factor kappa-B kinase subunit alpha	CHUK
Glycyrrhiza uralensis	MOL000098	quercetin	Inhibitor of nuclear factor kappa-B kinase subunit alpha	CHUK
Christina Loosestrife Herb	MOL000098	quercetin	Inhibitor of nuclear factor kappa-B kinase subunit alpha	CHUK
Herba Artemisiae Scopariae	MOL000098	quercetin	Inhibitor of nuclear factor kappa-B kinase subunit alpha	CHUK
Radix Bupleuri	MOL000098	quercetin	Claudin-4	CLDN4
Flos Lonicerae	MOL000098	quercetin	Claudin-4	CLDN4
Glycyrrhiza uralensis	MOL000098	quercetin	Claudin-4	CLDN4
Christina Loosestrife Herb	MOL000098	quercetin	Claudin-4	CLDN4
Herba Artemisiae Scopariae	MOL000098	quercetin	Claudin-4	CLDN4
Radix Bupleuri	MOL000098	quercetin	Collagen alpha-1(I) chain	COL1A1
Flos Lonicerae	MOL000098	quercetin	Collagen alpha-1(I) chain	COL1A1
Glycyrrhiza uralensis	MOL000098	quercetin	Collagen alpha-1(I) chain	COL1A1
Christina Loosestrife Herb	MOL000098	quercetin	Collagen alpha-1(I) chain	COL1A1
Herba Artemisiae Scopariae	MOL000098	quercetin	Collagen alpha-1(I) chain	COL1A1
Radix Bupleuri	MOL000098	quercetin	Collagen alpha-1(III) chain	COL3A1
Flos Lonicerae	MOL000098	quercetin	Collagen alpha-1(III) chain	COL3A1
Glycyrrhiza uralensis	MOL000098	quercetin	Collagen alpha-1(III) chain	COL3A1
Christina Loosestrife Herb	MOL000098	quercetin	Collagen alpha-1(III) chain	COL3A1
Herba Artemisiae Scopariae	MOL000098	quercetin	Collagen alpha-1(III) chain	COL3A1
Immature Trifoliate-orange Fruit	MOL005828	nobiletin	Cyclic AMP-responsive element-binding protein 1	CREB1
Radix Bupleuri	MOL000098	quercetin	C-reactive protein	CRP
Flos Lonicerae	MOL000098	quercetin	C-reactive protein	CRP
Glycyrrhiza uralensis	MOL000098	quercetin	C-reactive protein	CRP
Christina Loosestrife Herb	MOL000098	quercetin	C-reactive protein	CRP
Herba Artemisiae Scopariae	MOL000098	quercetin	C-reactive protein	CRP
Flos Lonicerae	MOL002773	beta-carotene	Catenin beta-1	CTNNB1
Radix Bupleuri	MOL000449	Stigmasterol	Chymotrypsinogen B	CTRB1
Flos Lonicerae	MOL000449	Stigmasterol	Chymotrypsinogen B	CTRB1
Radix Bupleuri	MOL000098	quercetin	Cathepsin D	CTSD
Flos Lonicerae	MOL000098	quercetin	Cathepsin D	CTSD
Glycyrrhiza uralensis	MOL000098	quercetin	Cathepsin D	CTSD
Christina Loosestrife Herb	MOL000098	quercetin	Cathepsin D	CTSD
Herba Artemisiae Scopariae	MOL000098	quercetin	Cathepsin D	CTSD
Radix Bupleuri	MOL000098	quercetin	Acetylcholinesterase	CUTA
Flos Lonicerae	MOL000098	quercetin	Acetylcholinesterase	CUTA
Glycyrrhiza uralensis	MOL000098	quercetin	Acetylcholinesterase	CUTA
Christina Loosestrife Herb	MOL000098	quercetin	Acetylcholinesterase	CUTA
Herba Artemisiae Scopariae	MOL000098	quercetin	Acetylcholinesterase	CUTA
Radix Bupleuri	MOL000354	isorhamnetin	Acetylcholinesterase	CUTA
Glycyrrhiza uralensis	MOL000354	isorhamnetin	Acetylcholinesterase	CUTA
Christina Loosestrife Herb	MOL000354	isorhamnetin	Acetylcholinesterase	CUTA
Herba Artemisiae Scopariae	MOL000354	isorhamnetin	Acetylcholinesterase	CUTA
Glycyrrhiza uralensis	MOL000392	formononetin	Acetylcholinesterase	CUTA
Glycyrrhiza uralensis	MOL000392	formononetin	Acetylcholinesterase	CUTA
White Paeony Root	MOL000422	kaempferol	Acetylcholinesterase	CUTA
Radix Bupleuri	MOL000422	kaempferol	Acetylcholinesterase	CUTA
Flos Lonicerae	MOL000422	kaempferol	Acetylcholinesterase	CUTA
Glycyrrhiza uralensis	MOL000422	kaempferol	Acetylcholinesterase	CUTA
Japanese Climbing Fern Spore	MOL000422	kaempferol	Acetylcholinesterase	CUTA
Christina Loosestrife Herb	MOL000422	kaempferol	Acetylcholinesterase	CUTA
Glycyrrhiza uralensis	MOL003896	7-Methoxy-2-methyl isoflavone	Acetylcholinesterase	CUTA
Radix Bupleuri	MOL004598	3,5,6,7-tetramethoxy-2-(3,4,5-trimethoxyphenyl)chromone	Acetylcholinesterase	CUTA
Glycyrrhiza uralensis	MOL004808	glyasperin B	Acetylcholinesterase	CUTA
Glycyrrhiza uralensis	MOL004811	Glyasperin C	Acetylcholinesterase	CUTA
Glycyrrhiza uralensis	MOL004824	(2S)-6-(2,4-dihydroxyphenyl)-2-(2-hydroxypropan-2-yl)-4-methoxy-2,3-dihydrofuro[3,2-g]chromen-7-one	Acetylcholinesterase	CUTA
Glycyrrhiza uralensis	MOL004827	Semilicoisoflavone B	Acetylcholinesterase	CUTA
Glycyrrhiza uralensis	MOL004833	Phaseolinisoflavan	Acetylcholinesterase	CUTA
Glycyrrhiza uralensis	MOL004856	Glycyrrhiza uralensisnin A	Acetylcholinesterase	CUTA
Glycyrrhiza uralensis	MOL004884	Licoisoflavone B	Acetylcholinesterase	CUTA
Glycyrrhiza uralensis	MOL004885	licoisoflavanone	Acetylcholinesterase	CUTA
Glycyrrhiza uralensis	MOL004904	licopyranocoumarin	Acetylcholinesterase	CUTA
Glycyrrhiza uralensis	MOL004908	Glabridin	Acetylcholinesterase	CUTA
Glycyrrhiza uralensis	MOL004912	Glabrone	Acetylcholinesterase	CUTA
Glycyrrhiza uralensis	MOL004924	(-)-Medicocarpin	Acetylcholinesterase	CUTA
Glycyrrhiza uralensis	MOL004974	3'-Methoxyglabridin	Acetylcholinesterase	CUTA
Glycyrrhiza uralensis	MOL004978	2-[(3R)-8,8-dimethyl-3,4-dihydro-2H-pyrano[6,5-f]chromen-3-yl]-5-methoxyphenol	Acetylcholinesterase	CUTA
Glycyrrhiza uralensis	MOL004991	7-Acetoxy-2-methylisoflavone	Acetylcholinesterase	CUTA
Glycyrrhiza uralensis	MOL005003	Licoagrocarpin	Acetylcholinesterase	CUTA
Glycyrrhiza uralensis	MOL005007	Glyasperins M	Acetylcholinesterase	CUTA
Glycyrrhiza uralensis	MOL005008	Glycyrrhiza flavonol A	Acetylcholinesterase	CUTA
Radix Bupleuri	MOL000098	quercetin	C-X-C motif chemokine 10	CXCL10
Flos Lonicerae	MOL000098	quercetin	C-X-C motif chemokine 10	CXCL10
Glycyrrhiza uralensis	MOL000098	quercetin	C-X-C motif chemokine 10	CXCL10
Christina Loosestrife Herb	MOL000098	quercetin	C-X-C motif chemokine 10	CXCL10
Herba Artemisiae Scopariae	MOL000098	quercetin	C-X-C motif chemokine 10	CXCL10
Flos Lonicerae	MOL000006	luteolin	Interferon gamma	CXCL11
Radix Bupleuri	MOL000098	quercetin	Interferon gamma	CXCL11
Radix Bupleuri	MOL000098	quercetin	C-X-C motif chemokine 11	CXCL11
Flos Lonicerae	MOL000098	quercetin	Interferon gamma	CXCL11
Flos Lonicerae	MOL000098	quercetin	C-X-C motif chemokine 11	CXCL11
Glycyrrhiza uralensis	MOL000098	quercetin	Interferon gamma	CXCL11
Glycyrrhiza uralensis	MOL000098	quercetin	C-X-C motif chemokine 11	CXCL11
Christina Loosestrife Herb	MOL000098	quercetin	Interferon gamma	CXCL11
Christina Loosestrife Herb	MOL000098	quercetin	C-X-C motif chemokine 11	CXCL11
Herba Artemisiae Scopariae	MOL000098	quercetin	Interferon gamma	CXCL11
Herba Artemisiae Scopariae	MOL000098	quercetin	C-X-C motif chemokine 11	CXCL11
Radix Bupleuri	MOL000098	quercetin	C-X-C motif chemokine 2	CXCL2
Flos Lonicerae	MOL000098	quercetin	C-X-C motif chemokine 2	CXCL2
Glycyrrhiza uralensis	MOL000098	quercetin	C-X-C motif chemokine 2	CXCL2
Christina Loosestrife Herb	MOL000098	quercetin	C-X-C motif chemokine 2	CXCL2
Herba Artemisiae Scopariae	MOL000098	quercetin	C-X-C motif chemokine 2	CXCL2
Radix Bupleuri	MOL000098	quercetin	Interleukin-8	CXCL8
Flos Lonicerae	MOL000098	quercetin	Interleukin-8	CXCL8
Glycyrrhiza uralensis	MOL000098	quercetin	Interleukin-8	CXCL8
Christina Loosestrife Herb	MOL000098	quercetin	Interleukin-8	CXCL8
Herba Artemisiae Scopariae	MOL000098	quercetin	Interleukin-8	CXCL8
Japanese Climbing Fern Spore	MOL001689	acacetin	Cytochrome P450 19A1	CYP19A1
Glycyrrhiza uralensis	MOL004328	naringenin	Cytochrome P450 19A1	CYP19A1
Turmeric Root Tuber	MOL004328	naringenin	Cytochrome P450 19A1	CYP19A1
Immature Trifoliate-orange Fruit	MOL004328	naringenin	Cytochrome P450 19A1	CYP19A1
Radix Bupleuri	MOL000098	quercetin	Cytochrome P450 1A1	CYP1A1
Flos Lonicerae	MOL000098	quercetin	Cytochrome P450 1A1	CYP1A1
Glycyrrhiza uralensis	MOL000098	quercetin	Cytochrome P450 1A1	CYP1A1
Christina Loosestrife Herb	MOL000098	quercetin	Cytochrome P450 1A1	CYP1A1
Herba Artemisiae Scopariae	MOL000098	quercetin	Cytochrome P450 1A1	CYP1A1
White Paeony Root	MOL000422	kaempferol	Cytochrome P450 1A1	CYP1A1
Radix Bupleuri	MOL000422	kaempferol	Cytochrome P450 1A1	CYP1A1
Flos Lonicerae	MOL000422	kaempferol	Cytochrome P450 1A1	CYP1A1
Glycyrrhiza uralensis	MOL000422	kaempferol	Cytochrome P450 1A1	CYP1A1
Japanese Climbing Fern Spore	MOL000422	kaempferol	Cytochrome P450 1A1	CYP1A1
Christina Loosestrife Herb	MOL000422	kaempferol	Cytochrome P450 1A1	CYP1A1
Radix Bupleuri	MOL000098	quercetin	Cytochrome P450 1A2	CYP1A2
Flos Lonicerae	MOL000098	quercetin	Cytochrome P450 1A2	CYP1A2
Glycyrrhiza uralensis	MOL000098	quercetin	Cytochrome P450 1A2	CYP1A2
Christina Loosestrife Herb	MOL000098	quercetin	Cytochrome P450 1A2	CYP1A2
Herba Artemisiae Scopariae	MOL000098	quercetin	Cytochrome P450 1A2	CYP1A2
White Paeony Root	MOL000422	kaempferol	Cytochrome P450 1A2	CYP1A2
Radix Bupleuri	MOL000422	kaempferol	Cytochrome P450 1A2	CYP1A2
Flos Lonicerae	MOL000422	kaempferol	Cytochrome P450 1A2	CYP1A2
Glycyrrhiza uralensis	MOL000422	kaempferol	Cytochrome P450 1A2	CYP1A2
Japanese Climbing Fern Spore	MOL000422	kaempferol	Cytochrome P450 1A2	CYP1A2
Christina Loosestrife Herb	MOL000422	kaempferol	Cytochrome P450 1A2	CYP1A2
Flos Lonicerae	MOL002773	beta-carotene	Cytochrome P450 1A2	CYP1A2
Radix Bupleuri	MOL000098	quercetin	Cytochrome P450 1B1	CYP1B1
Flos Lonicerae	MOL000098	quercetin	Cytochrome P450 1B1	CYP1B1
Glycyrrhiza uralensis	MOL000098	quercetin	Cytochrome P450 1B1	CYP1B1
Christina Loosestrife Herb	MOL000098	quercetin	Cytochrome P450 1B1	CYP1B1
Herba Artemisiae Scopariae	MOL000098	quercetin	Cytochrome P450 1B1	CYP1B1
White Paeony Root	MOL000422	kaempferol	Cytochrome P450 1B1	CYP1B1
Radix Bupleuri	MOL000422	kaempferol	Cytochrome P450 1B1	CYP1B1
Flos Lonicerae	MOL000422	kaempferol	Cytochrome P450 1B1	CYP1B1
Glycyrrhiza uralensis	MOL000422	kaempferol	Cytochrome P450 1B1	CYP1B1
Japanese Climbing Fern Spore	MOL000422	kaempferol	Cytochrome P450 1B1	CYP1B1
Christina Loosestrife Herb	MOL000422	kaempferol	Cytochrome P450 1B1	CYP1B1
Radix Bupleuri	MOL000098	quercetin	Cytochrome P450 3A4	CYP3A4
Flos Lonicerae	MOL000098	quercetin	Cytochrome P450 3A4	CYP3A4
Glycyrrhiza uralensis	MOL000098	quercetin	Cytochrome P450 3A4	CYP3A4
Christina Loosestrife Herb	MOL000098	quercetin	Cytochrome P450 3A4	CYP3A4
Herba Artemisiae Scopariae	MOL000098	quercetin	Cytochrome P450 3A4	CYP3A4
White Paeony Root	MOL000422	kaempferol	Cytochrome P450 3A4	CYP3A4
Radix Bupleuri	MOL000422	kaempferol	Cytochrome P450 3A4	CYP3A4
Flos Lonicerae	MOL000422	kaempferol	Cytochrome P450 3A4	CYP3A4
Glycyrrhiza uralensis	MOL000422	kaempferol	Cytochrome P450 3A4	CYP3A4
Japanese Climbing Fern Spore	MOL000422	kaempferol	Cytochrome P450 3A4	CYP3A4
Christina Loosestrife Herb	MOL000422	kaempferol	Cytochrome P450 3A4	CYP3A4
Flos Lonicerae	MOL002773	beta-carotene	Cytochrome P450 3A4	CYP3A4
Radix Bupleuri	MOL000098	quercetin	DDB1- and CUL4-associated factor 5	DCAF5
Flos Lonicerae	MOL000098	quercetin	DDB1- and CUL4-associated factor 5	DCAF5
Glycyrrhiza uralensis	MOL000098	quercetin	DDB1- and CUL4-associated factor 5	DCAF5
Christina Loosestrife Herb	MOL000098	quercetin	DDB1- and CUL4-associated factor 5	DCAF5
Herba Artemisiae Scopariae	MOL000098	quercetin	DDB1- and CUL4-associated factor 5	DCAF5
Radix Bupleuri	MOL000098	quercetin	Type I iodothyronine deiodinase	DIO1
Flos Lonicerae	MOL000098	quercetin	Type I iodothyronine deiodinase	DIO1
Glycyrrhiza uralensis	MOL000098	quercetin	Type I iodothyronine deiodinase	DIO1
Christina Loosestrife Herb	MOL000098	quercetin	Type I iodothyronine deiodinase	DIO1
Herba Artemisiae Scopariae	MOL000098	quercetin	Type I iodothyronine deiodinase	DIO1
White Paeony Root	MOL000422	kaempferol	Type I iodothyronine deiodinase	DIO1
Radix Bupleuri	MOL000422	kaempferol	Type I iodothyronine deiodinase	DIO1
Flos Lonicerae	MOL000422	kaempferol	Type I iodothyronine deiodinase	DIO1
Glycyrrhiza uralensis	MOL000422	kaempferol	Type I iodothyronine deiodinase	DIO1
Japanese Climbing Fern Spore	MOL000422	kaempferol	Type I iodothyronine deiodinase	DIO1
Christina Loosestrife Herb	MOL000422	kaempferol	Type I iodothyronine deiodinase	DIO1
Flos Lonicerae	MOL000006	luteolin	Dipeptidyl peptidase IV	DPP4
Radix Bupleuri	MOL000098	quercetin	Dipeptidyl peptidase IV	DPP4
Flos Lonicerae	MOL000098	quercetin	Dipeptidyl peptidase IV	DPP4
Glycyrrhiza uralensis	MOL000098	quercetin	Dipeptidyl peptidase IV	DPP4
Christina Loosestrife Herb	MOL000098	quercetin	Dipeptidyl peptidase IV	DPP4
Herba Artemisiae Scopariae	MOL000098	quercetin	Dipeptidyl peptidase IV	DPP4
Glycyrrhiza uralensis	MOL000239	Jaranol	Dipeptidyl peptidase IV	DPP4
Radix Bupleuri	MOL000354	isorhamnetin	Dipeptidyl peptidase IV	DPP4
Glycyrrhiza uralensis	MOL000354	isorhamnetin	Dipeptidyl peptidase IV	DPP4
Christina Loosestrife Herb	MOL000354	isorhamnetin	Dipeptidyl peptidase IV	DPP4
Herba Artemisiae Scopariae	MOL000354	isorhamnetin	Dipeptidyl peptidase IV	DPP4
Glycyrrhiza uralensis	MOL000392	formononetin	Dipeptidyl peptidase IV	DPP4
Glycyrrhiza uralensis	MOL000417	Calycosin	Dipeptidyl peptidase IV	DPP4
White Paeony Root	MOL000422	kaempferol	Dipeptidyl peptidase IV	DPP4
Radix Bupleuri	MOL000422	kaempferol	Dipeptidyl peptidase IV	DPP4
Flos Lonicerae	MOL000422	kaempferol	Dipeptidyl peptidase IV	DPP4
Glycyrrhiza uralensis	MOL000422	kaempferol	Dipeptidyl peptidase IV	DPP4
Japanese Climbing Fern Spore	MOL000422	kaempferol	Dipeptidyl peptidase IV	DPP4
Christina Loosestrife Herb	MOL000422	kaempferol	Dipeptidyl peptidase IV	DPP4
Glycyrrhiza uralensis	MOL000500	Vestitol	Dipeptidyl peptidase IV	DPP4
Japanese Climbing Fern Spore	MOL001689	acacetin	Dipeptidyl peptidase IV	DPP4
Christina Loosestrife Herb	MOL001689	acacetin	Dipeptidyl peptidase IV	DPP4
Chuanxiong Rhizoma	MOL002135	Myricanone	Dipeptidyl peptidase IV	DPP4
Glycyrrhiza uralensis	MOL002565	Medicarpin	Dipeptidyl peptidase IV	DPP4
Japanese Climbing Fern Spore	MOL002881	Diosmetin	Dipeptidyl peptidase IV	DPP4
Flos Lonicerae	MOL003006	(-)-(3R,8S,9R,9aS,10aS)-9-ethenyl-8-(beta-D-glucopyranosyloxy)-2,3,9,9a,10,10a-hexahydro-5-oxo-5H,8H-pyrano[4,3-d]oxazolo[3,2-a]pyridine-3-carboxylic acid_qt	Dipeptidyl peptidase IV	DPP4
Flos Lonicerae	MOL003044	Chryseriol	Dipeptidyl peptidase IV	DPP4
Flos Lonicerae	MOL003095	5-hydroxy-7-methoxy-2-(3,4,5-trimethoxyphenyl)chromone	Dipeptidyl peptidase IV	DPP4
Flos Lonicerae	MOL003111	Centauroside_qt	Dipeptidyl peptidase IV	DPP4
Flos Lonicerae	MOL003117	Ioniceracetalides B_qt	Dipeptidyl peptidase IV	DPP4
Glycyrrhiza uralensis	MOL003656	Lupiwighteone	Dipeptidyl peptidase IV	DPP4
Glycyrrhiza uralensis	MOL003896	7-Methoxy-2-methyl isoflavone	Dipeptidyl peptidase IV	DPP4
Radix Bupleuri	MOL004609	Areapillin	Dipeptidyl peptidase IV	DPP4
Herba Artemisiae Scopariae	MOL004609	Areapillin	Dipeptidyl peptidase IV	DPP4
Radix Bupleuri	MOL004653	(+)-Anomalin	Dipeptidyl peptidase IV	DPP4
Glycyrrhiza uralensis	MOL004808	glyasperin B	Dipeptidyl peptidase IV	DPP4
Glycyrrhiza uralensis	MOL004811	Glyasperin C	Dipeptidyl peptidase IV	DPP4
Glycyrrhiza uralensis	MOL004824	(2S)-6-(2,4-dihydroxyphenyl)-2-(2-hydroxypropan-2-yl)-4-methoxy-2,3-dihydrofuro[3,2-g]chromen-7-one	Dipeptidyl peptidase IV	DPP4
Glycyrrhiza uralensis	MOL004828	Glepidotin A	Dipeptidyl peptidase IV	DPP4
Glycyrrhiza uralensis	MOL004849	3-(2,4-dihydroxyphenyl)-8-(1,1-dimethylprop-2-enyl)-7-hydroxy-5-methoxy-coumarin	Dipeptidyl peptidase IV	DPP4
Glycyrrhiza uralensis	MOL004856	Glycyrrhiza uralensisnin A	Dipeptidyl peptidase IV	DPP4
Glycyrrhiza uralensis	MOL004857	Glycyrrhiza uralensisnin B	Dipeptidyl peptidase IV	DPP4
Glycyrrhiza uralensis	MOL004864	5,7-dihydroxy-3-(4-methoxyphenyl)-8-(3-methylbut-2-enyl)chromone	Dipeptidyl peptidase IV	DPP4
Glycyrrhiza uralensis	MOL004866	2-(3,4-dihydroxyphenyl)-5,7-dihydroxy-6-(3-methylbut-2-enyl)chromone	Dipeptidyl peptidase IV	DPP4
Glycyrrhiza uralensis	MOL004879	Glycyrin	Dipeptidyl peptidase IV	DPP4
Glycyrrhiza uralensis	MOL004883	Licoisoflavone	Dipeptidyl peptidase IV	DPP4
Glycyrrhiza uralensis	MOL004907	Glyzaglabrin	Dipeptidyl peptidase IV	DPP4
Glycyrrhiza uralensis	MOL004912	Glabrone	Dipeptidyl peptidase IV	DPP4
Glycyrrhiza uralensis	MOL004915	Eurycarpin A	Dipeptidyl peptidase IV	DPP4
Glycyrrhiza uralensis	MOL004948	Isoglycyrol	Dipeptidyl peptidase IV	DPP4
Glycyrrhiza uralensis	MOL004957	HMO	Dipeptidyl peptidase IV	DPP4
Glycyrrhiza uralensis	MOL004961	Quercetin der.	Dipeptidyl peptidase IV	DPP4
Glycyrrhiza uralensis	MOL004980	Inflacoumarin A	Dipeptidyl peptidase IV	DPP4
Glycyrrhiza uralensis	MOL004990	7,2',4'-trihydroxy－5-methoxy-3－arylcoumarin	Dipeptidyl peptidase IV	DPP4
Glycyrrhiza uralensis	MOL004991	7-Acetoxy-2-methylisoflavone	Dipeptidyl peptidase IV	DPP4
Glycyrrhiza uralensis	MOL005000	Glycyrrhiza uralensisnin G	Dipeptidyl peptidase IV	DPP4
Glycyrrhiza uralensis	MOL005008	Glycyrrhiza flavonol A	Dipeptidyl peptidase IV	DPP4
Glycyrrhiza uralensis	MOL005012	Licoagroisoflavone	Dipeptidyl peptidase IV	DPP4
Glycyrrhiza uralensis	MOL005016	Odoratin	Dipeptidyl peptidase IV	DPP4
Herba Artemisiae Scopariae	MOL005573	Genkwanin	Dipeptidyl peptidase IV	DPP4
Immature Trifoliate-orange Fruit	MOL005828	nobiletin	Dipeptidyl peptidase IV	DPP4
Herba Artemisiae Scopariae	MOL007274	Skrofulein	Dipeptidyl peptidase IV	DPP4
Herba Artemisiae Scopariae	MOL008039	Isoarcapillin	Dipeptidyl peptidase IV	DPP4
Herba Artemisiae Scopariae	MOL008040	Eupalitin	Dipeptidyl peptidase IV	DPP4
Herba Artemisiae Scopariae	MOL008041	Eupatolitin	Dipeptidyl peptidase IV	DPP4
Herba Artemisiae Scopariae	MOL008043	capillarisin	Dipeptidyl peptidase IV	DPP4
Herba Artemisiae Scopariae	MOL008045	4'-Methylcapillarisin	Dipeptidyl peptidase IV	DPP4
Herba Artemisiae Scopariae	MOL008046	Demethoxycapillarisin	Dipeptidyl peptidase IV	DPP4
Herba Artemisiae Scopariae	MOL008047	Artepillin A	Dipeptidyl peptidase IV	DPP4
White Paeony Root	MOL000358	beta-sitosterol	Dopamine D1 receptor	DRD1
Flos Lonicerae	MOL000358	beta-sitosterol	Dopamine D1 receptor	DRD1
Japanese Climbing Fern Spore	MOL000358	beta-sitosterol	Dopamine D1 receptor	DRD1
Herba Artemisiae Scopariae	MOL000358	beta-sitosterol	Dopamine D1 receptor	DRD1
Turmeric Root Tuber	MOL000358	beta-sitosterol	Dopamine D1 receptor	DRD1
Immature Trifoliate-orange Fruit	MOL000358	beta-sitosterol	Dopamine D1 receptor	DRD1
Glycyrrhiza uralensis	MOL002565	Medicarpin	Dopamine D1 receptor	DRD1
Glycyrrhiza uralensis	MOL003896	7-Methoxy-2-methyl isoflavone	Dopamine D1 receptor	DRD1
Radix Bupleuri	MOL000098	quercetin	Dual oxidase 2	DUOX2
Flos Lonicerae	MOL000098	quercetin	Dual oxidase 2	DUOX2
Glycyrrhiza uralensis	MOL000098	quercetin	Dual oxidase 2	DUOX2
Christina Loosestrife Herb	MOL000098	quercetin	Dual oxidase 2	DUOX2
Herba Artemisiae Scopariae	MOL000098	quercetin	Dual oxidase 2	DUOX2
Radix Bupleuri	MOL000098	quercetin	Transcription factor E2F1	E2F1
Flos Lonicerae	MOL000098	quercetin	Transcription factor E2F1	E2F1
Glycyrrhiza uralensis	MOL000098	quercetin	Transcription factor E2F1	E2F1
Christina Loosestrife Herb	MOL000098	quercetin	Transcription factor E2F1	E2F1
Herba Artemisiae Scopariae	MOL000098	quercetin	Transcription factor E2F1	E2F1
Radix Bupleuri	MOL000098	quercetin	Transcription factor E2F2	E2F2
Flos Lonicerae	MOL000098	quercetin	Transcription factor E2F2	E2F2
Glycyrrhiza uralensis	MOL000098	quercetin	Transcription factor E2F2	E2F2
Christina Loosestrife Herb	MOL000098	quercetin	Transcription factor E2F2	E2F2
Herba Artemisiae Scopariae	MOL000098	quercetin	Transcription factor E2F2	E2F2
Christina Loosestrife Herb	MOL000073	ent-Epicatechin	Estrogen receptor	EBAG9
Radix Bupleuri	MOL000354	isorhamnetin	Estrogen receptor	EBAG9
Glycyrrhiza uralensis	MOL000354	isorhamnetin	Estrogen receptor	EBAG9
Christina Loosestrife Herb	MOL000354	isorhamnetin	Estrogen receptor	EBAG9
Herba Artemisiae Scopariae	MOL000354	isorhamnetin	Estrogen receptor	EBAG9
Glycyrrhiza uralensis	MOL000392	formononetin	Estrogen receptor	EBAG9
White Paeony Root	MOL000492	(+)-catechin	Estrogen receptor	EBAG9
Glycyrrhiza uralensis	MOL000497	licochalcone a	Estrogen receptor	EBAG9
Glycyrrhiza uralensis	MOL000500	Vestitol	Estrogen receptor	EBAG9
Glycyrrhiza uralensis	MOL001792	DFV	Estrogen receptor	EBAG9
Chuanxiong Rhizoma	MOL002135	Myricanone	Estrogen receptor	EBAG9
Glycyrrhiza uralensis	MOL002311	Glycyrol	Estrogen receptor	EBAG9
Glycyrrhiza uralensis	MOL002565	Medicarpin	Estrogen receptor	EBAG9
Flos Lonicerae	MOL003014	secologanic dibutylacetal_qt	Estrogen receptor	EBAG9
Flos Lonicerae	MOL003044	Chryseriol	Estrogen receptor	EBAG9
Flos Lonicerae	MOL003095	5-hydroxy-7-methoxy-2-(3,4,5-trimethoxyphenyl)chromone	Estrogen receptor	EBAG9
Flos Lonicerae	MOL003111	Centauroside_qt	Estrogen receptor	EBAG9
Glycyrrhiza uralensis	MOL003656	Lupiwighteone	Estrogen receptor	EBAG9
Glycyrrhiza uralensis	MOL003896	7-Methoxy-2-methyl isoflavone	Estrogen receptor	EBAG9
Glycyrrhiza uralensis	MOL004328	naringenin	Estrogen receptor	EBAG9
Turmeric Root Tuber	MOL004328	naringenin	Estrogen receptor	EBAG9
Immature Trifoliate-orange Fruit	MOL004328	naringenin	Estrogen receptor	EBAG9
Radix Bupleuri	MOL004598	3,5,6,7-tetramethoxy-2-(3,4,5-trimethoxyphenyl)chromone	Estrogen receptor	EBAG9
Glycyrrhiza uralensis	MOL004805	(2S)-2-[4-hydroxy-3-(3-methylbut-2-enyl)phenyl]-8,8-dimethyl-2,3-dihydropyrano[2,3-f]chromen-4-one	Estrogen receptor	EBAG9
Glycyrrhiza uralensis	MOL004806	euchrenone	Estrogen receptor	EBAG9
Glycyrrhiza uralensis	MOL004808	glyasperin B	Estrogen receptor	EBAG9
Glycyrrhiza uralensis	MOL004810	glyasperin F	Estrogen receptor	EBAG9
Glycyrrhiza uralensis	MOL004811	Glyasperin C	Estrogen receptor	EBAG9
Glycyrrhiza uralensis	MOL004814	Isotrifoliol	Estrogen receptor	EBAG9
Glycyrrhiza uralensis	MOL004815	(E)-1-(2,4-dihydroxyphenyl)-3-(2,2-dimethylchromen-6-yl)prop-2-en-1-one	Estrogen receptor	EBAG9
Glycyrrhiza uralensis	MOL004820	kanzonols W	Estrogen receptor	EBAG9
Glycyrrhiza uralensis	MOL004824	(2S)-6-(2,4-dihydroxyphenyl)-2-(2-hydroxypropan-2-yl)-4-methoxy-2,3-dihydrofuro[3,2-g]chromen-7-one	Estrogen receptor	EBAG9
Glycyrrhiza uralensis	MOL004827	Semilicoisoflavone B	Estrogen receptor	EBAG9
Glycyrrhiza uralensis	MOL004828	Glepidotin A	Estrogen receptor	EBAG9
Glycyrrhiza uralensis	MOL004829	Glepidotin B	Estrogen receptor	EBAG9
Glycyrrhiza uralensis	MOL004833	Phaseolinisoflavan	Estrogen receptor	EBAG9
Glycyrrhiza uralensis	MOL004835	Glypallichalcone	Estrogen receptor	EBAG9
Glycyrrhiza uralensis	MOL004838	8-(6-hydroxy-2-benzofuranyl)-2,2-dimethyl-5-chromenol	Estrogen receptor	EBAG9
Glycyrrhiza uralensis	MOL004841	Licochalcone B	Estrogen receptor	EBAG9
Glycyrrhiza uralensis	MOL004848	licochalcone G	Estrogen receptor	EBAG9
Glycyrrhiza uralensis	MOL004849	3-(2,4-dihydroxyphenyl)-8-(1,1-dimethylprop-2-enyl)-7-hydroxy-5-methoxy-coumarin	Estrogen receptor	EBAG9
Glycyrrhiza uralensis	MOL004855	Licoricone	Estrogen receptor	EBAG9
Glycyrrhiza uralensis	MOL004856	Glycyrrhiza uralensisnin A	Estrogen receptor	EBAG9
Glycyrrhiza uralensis	MOL004857	Glycyrrhiza uralensisnin B	Estrogen receptor	EBAG9
Glycyrrhiza uralensis	MOL004863	3-(3,4-dihydroxyphenyl)-5,7-dihydroxy-8-(3-methylbut-2-enyl)chromone	Estrogen receptor	EBAG9
Glycyrrhiza uralensis	MOL004864	5,7-dihydroxy-3-(4-methoxyphenyl)-8-(3-methylbut-2-enyl)chromone	Estrogen receptor	EBAG9
Glycyrrhiza uralensis	MOL004879	Glycyrin	Estrogen receptor	EBAG9
Glycyrrhiza uralensis	MOL004882	Licocoumarone	Estrogen receptor	EBAG9
Glycyrrhiza uralensis	MOL004883	Licoisoflavone	Estrogen receptor	EBAG9
Glycyrrhiza uralensis	MOL004884	Licoisoflavone B	Estrogen receptor	EBAG9
Glycyrrhiza uralensis	MOL004885	licoisoflavanone	Estrogen receptor	EBAG9
Glycyrrhiza uralensis	MOL004891	shinpterocarpin	Estrogen receptor	EBAG9
Glycyrrhiza uralensis	MOL004898	(E)-3-[3,4-dihydroxy-5-(3-methylbut-2-enyl)phenyl]-1-(2,4-dihydroxyphenyl)prop-2-en-1-one	Estrogen receptor	EBAG9
Glycyrrhiza uralensis	MOL004904	licopyranocoumarin	Estrogen receptor	EBAG9
Glycyrrhiza uralensis	MOL004907	Glyzaglabrin	Estrogen receptor	EBAG9
Glycyrrhiza uralensis	MOL004908	Glabridin	Estrogen receptor	EBAG9
Glycyrrhiza uralensis	MOL004910	Glabranin	Estrogen receptor	EBAG9
Glycyrrhiza uralensis	MOL004911	Glabrene	Estrogen receptor	EBAG9
Glycyrrhiza uralensis	MOL004912	Glabrone	Estrogen receptor	EBAG9
Glycyrrhiza uralensis	MOL004913	1,3-dihydroxy-9-methoxy-6-benzofurano[3,2-c]chromenone	Estrogen receptor	EBAG9
Glycyrrhiza uralensis	MOL004914	1,3-dihydroxy-8,9-dimethoxy-6-benzofurano[3,2-c]chromenone	Estrogen receptor	EBAG9
Glycyrrhiza uralensis	MOL004915	Eurycarpin A	Estrogen receptor	EBAG9
Glycyrrhiza uralensis	MOL004935	Sigmoidin-B	Estrogen receptor	EBAG9
Glycyrrhiza uralensis	MOL004941	(2R)-7-hydroxy-2-(4-hydroxyphenyl)chroman-4-one	Estrogen receptor	EBAG9
Glycyrrhiza uralensis	MOL004945	(2S)-7-hydroxy-2-(4-hydroxyphenyl)-8-(3-methylbut-2-enyl)chroman-4-one	Estrogen receptor	EBAG9
Glycyrrhiza uralensis	MOL004948	Isoglycyrol	Estrogen receptor	EBAG9
Glycyrrhiza uralensis	MOL004949	Isolicoflavonol	Estrogen receptor	EBAG9
Glycyrrhiza uralensis	MOL004957	HMO	Estrogen receptor	EBAG9
Glycyrrhiza uralensis	MOL004959	1-Methoxyphaseollidin	Estrogen receptor	EBAG9
Glycyrrhiza uralensis	MOL004961	Quercetin der.	Estrogen receptor	EBAG9
Glycyrrhiza uralensis	MOL004966	3'-Hydroxy-4'-O-Methylglabridin	Estrogen receptor	EBAG9
Glycyrrhiza uralensis	MOL004974	3'-Methoxyglabridin	Estrogen receptor	EBAG9
Glycyrrhiza uralensis	MOL004978	2-[(3R)-8,8-dimethyl-3,4-dihydro-2H-pyrano[6,5-f]chromen-3-yl]-5-methoxyphenol	Estrogen receptor	EBAG9
Glycyrrhiza uralensis	MOL004980	Inflacoumarin A	Estrogen receptor	EBAG9
Glycyrrhiza uralensis	MOL004988	Kanzonol F	Estrogen receptor	EBAG9
Glycyrrhiza uralensis	MOL004989	6-prenylated eriodictyol	Estrogen receptor	EBAG9
Glycyrrhiza uralensis	MOL004990	7,2',4'-trihydroxy－5-methoxy-3－arylcoumarin	Estrogen receptor	EBAG9
Glycyrrhiza uralensis	MOL004991	7-Acetoxy-2-methylisoflavone	Estrogen receptor	EBAG9
Glycyrrhiza uralensis	MOL004993	8-prenylated eriodictyol	Estrogen receptor	EBAG9
Glycyrrhiza uralensis	MOL005000	Glycyrrhiza uralensisnin G	Estrogen receptor	EBAG9
Glycyrrhiza uralensis	MOL005001	Glycyrrhiza uralensisnin H	Estrogen receptor	EBAG9
Glycyrrhiza uralensis	MOL005003	Licoagrocarpin	Estrogen receptor	EBAG9
Glycyrrhiza uralensis	MOL005007	Glyasperins M	Estrogen receptor	EBAG9
Glycyrrhiza uralensis	MOL005008	Glycyrrhiza flavonol A	Estrogen receptor	EBAG9
Glycyrrhiza uralensis	MOL005012	Licoagroisoflavone	Estrogen receptor	EBAG9
Glycyrrhiza uralensis	MOL005016	Odoratin	Estrogen receptor	EBAG9
Glycyrrhiza uralensis	MOL005017	Phaseol	Estrogen receptor	EBAG9
Glycyrrhiza uralensis	MOL005018	Xambioona	Estrogen receptor	EBAG9
Glycyrrhiza uralensis	MOL005020	dehydroglyasperins C	Estrogen receptor	EBAG9
Immature Trifoliate-orange Fruit	MOL005828	nobiletin	Estrogen receptor	EBAG9
Herba Artemisiae Scopariae	MOL008046	Demethoxycapillarisin	Estrogen receptor	EBAG9
Herba Artemisiae Scopariae	MOL008047	Artepillin A	Estrogen receptor	EBAG9
Glycyrrhiza uralensis	MOL000239	Jaranol	Calmodulin	EEF2K
Radix Bupleuri	MOL000354	isorhamnetin	Calmodulin	EEF2K
Glycyrrhiza uralensis	MOL000354	isorhamnetin	Calmodulin	EEF2K
Christina Loosestrife Herb	MOL000354	isorhamnetin	Calmodulin	EEF2K
Herba Artemisiae Scopariae	MOL000354	isorhamnetin	Calmodulin	EEF2K
Glycyrrhiza uralensis	MOL000392	formononetin	Calmodulin	EEF2K
Glycyrrhiza uralensis	MOL000392	formononetin	Calmodulin	EEF2K
Glycyrrhiza uralensis	MOL000417	Calycosin	Calmodulin	EEF2K
White Paeony Root	MOL000422	kaempferol	Calmodulin	EEF2K
Radix Bupleuri	MOL000422	kaempferol	Calmodulin	EEF2K
Flos Lonicerae	MOL000422	kaempferol	Calmodulin	EEF2K
Glycyrrhiza uralensis	MOL000422	kaempferol	Calmodulin	EEF2K
Japanese Climbing Fern Spore	MOL000422	kaempferol	Calmodulin	EEF2K
Japanese Climbing Fern Spore	MOL000422	kaempferol	Calmodulin	EEF2K
Christina Loosestrife Herb	MOL000422	kaempferol	Calmodulin	EEF2K
White Paeony Root	MOL000492	(+)-catechin	Calmodulin	EEF2K
Glycyrrhiza uralensis	MOL000497	licochalcone a	Calmodulin	EEF2K
Glycyrrhiza uralensis	MOL000500	Vestitol	Calmodulin	EEF2K
Glycyrrhiza uralensis	MOL001484	Inermine	Calmodulin	EEF2K
Japanese Climbing Fern Spore	MOL001689	acacetin	Calmodulin	EEF2K
Christina Loosestrife Herb	MOL001689	acacetin	Calmodulin	EEF2K
Christina Loosestrife Herb	MOL002341	Hesperetin	Calmodulin	EEF2K
Immature Trifoliate-orange Fruit	MOL002341	Hesperetin	Calmodulin	EEF2K
Glycyrrhiza uralensis	MOL002565	Medicarpin	Calmodulin	EEF2K
Japanese Climbing Fern Spore	MOL002881	Diosmetin	Calmodulin	EEF2K
Flos Lonicerae	MOL002914	Eriodyctiol (flavanone)	Calmodulin	EEF2K
Flos Lonicerae	MOL003044	Chryseriol	Calmodulin	EEF2K
Flos Lonicerae	MOL003095	5-hydroxy-7-methoxy-2-(3,4,5-trimethoxyphenyl)chromone	Calmodulin	EEF2K
Glycyrrhiza uralensis	MOL003656	Lupiwighteone	Calmodulin	EEF2K
Glycyrrhiza uralensis	MOL003896	7-Methoxy-2-methyl isoflavone	Calmodulin	EEF2K
Radix Bupleuri	MOL004598	3,5,6,7-tetramethoxy-2-(3,4,5-trimethoxyphenyl)chromone	Calmodulin	EEF2K
Radix Bupleuri	MOL004609	Areapillin	Calmodulin	EEF2K
Herba Artemisiae Scopariae	MOL004609	Areapillin	Calmodulin	EEF2K
Glycyrrhiza uralensis	MOL004805	(2S)-2-[4-hydroxy-3-(3-methylbut-2-enyl)phenyl]-8,8-dimethyl-2,3-dihydropyrano[2,3-f]chromen-4-one	Calmodulin	EEF2K
Glycyrrhiza uralensis	MOL004806	euchrenone	Calmodulin	EEF2K
Glycyrrhiza uralensis	MOL004808	glyasperin B	Calmodulin	EEF2K
Glycyrrhiza uralensis	MOL004810	glyasperin F	Calmodulin	EEF2K
Glycyrrhiza uralensis	MOL004811	Glyasperin C	Calmodulin	EEF2K
Glycyrrhiza uralensis	MOL004815	(E)-1-(2,4-dihydroxyphenyl)-3-(2,2-dimethylchromen-6-yl)prop-2-en-1-one	Calmodulin	EEF2K
Glycyrrhiza uralensis	MOL004820	kanzonols W	Calmodulin	EEF2K
Glycyrrhiza uralensis	MOL004824	(2S)-6-(2,4-dihydroxyphenyl)-2-(2-hydroxypropan-2-yl)-4-methoxy-2,3-dihydrofuro[3,2-g]chromen-7-one	Calmodulin	EEF2K
Glycyrrhiza uralensis	MOL004827	Semilicoisoflavone B	Calmodulin	EEF2K
Glycyrrhiza uralensis	MOL004828	Glepidotin A	Calmodulin	EEF2K
Glycyrrhiza uralensis	MOL004829	Glepidotin B	Calmodulin	EEF2K
Glycyrrhiza uralensis	MOL004833	Phaseolinisoflavan	Calmodulin	EEF2K
Glycyrrhiza uralensis	MOL004835	Glypallichalcone	Calmodulin	EEF2K
Glycyrrhiza uralensis	MOL004841	Licochalcone B	Calmodulin	EEF2K
Glycyrrhiza uralensis	MOL004848	licochalcone G	Calmodulin	EEF2K
Glycyrrhiza uralensis	MOL004849	3-(2,4-dihydroxyphenyl)-8-(1,1-dimethylprop-2-enyl)-7-hydroxy-5-methoxy-coumarin	Calmodulin	EEF2K
Glycyrrhiza uralensis	MOL004855	Licoricone	Calmodulin	EEF2K
Glycyrrhiza uralensis	MOL004856	Glycyrrhiza uralensisnin A	Calmodulin	EEF2K
Glycyrrhiza uralensis	MOL004857	Glycyrrhiza uralensisnin B	Calmodulin	EEF2K
Glycyrrhiza uralensis	MOL004863	3-(3,4-dihydroxyphenyl)-5,7-dihydroxy-8-(3-methylbut-2-enyl)chromone	Calmodulin	EEF2K
Glycyrrhiza uralensis	MOL004864	5,7-dihydroxy-3-(4-methoxyphenyl)-8-(3-methylbut-2-enyl)chromone	Calmodulin	EEF2K
Glycyrrhiza uralensis	MOL004866	2-(3,4-dihydroxyphenyl)-5,7-dihydroxy-6-(3-methylbut-2-enyl)chromone	Calmodulin	EEF2K
Glycyrrhiza uralensis	MOL004879	Glycyrin	Calmodulin	EEF2K
Glycyrrhiza uralensis	MOL004883	Licoisoflavone	Calmodulin	EEF2K
Glycyrrhiza uralensis	MOL004884	Licoisoflavone B	Calmodulin	EEF2K
Glycyrrhiza uralensis	MOL004885	licoisoflavanone	Calmodulin	EEF2K
Glycyrrhiza uralensis	MOL004891	shinpterocarpin	Calmodulin	EEF2K
Glycyrrhiza uralensis	MOL004898	(E)-3-[3,4-dihydroxy-5-(3-methylbut-2-enyl)phenyl]-1-(2,4-dihydroxyphenyl)prop-2-en-1-one	Calmodulin	EEF2K
Glycyrrhiza uralensis	MOL004903	liquiritin	Calmodulin	EEF2K
Glycyrrhiza uralensis	MOL004904	licopyranocoumarin	Calmodulin	EEF2K
Glycyrrhiza uralensis	MOL004908	Glabridin	Calmodulin	EEF2K
Glycyrrhiza uralensis	MOL004910	Glabranin	Calmodulin	EEF2K
Glycyrrhiza uralensis	MOL004911	Glabrene	Calmodulin	EEF2K
Glycyrrhiza uralensis	MOL004912	Glabrone	Calmodulin	EEF2K
Glycyrrhiza uralensis	MOL004915	Eurycarpin A	Calmodulin	EEF2K
Glycyrrhiza uralensis	MOL004935	Sigmoidin-B	Calmodulin	EEF2K
Glycyrrhiza uralensis	MOL004941	(2R)-7-hydroxy-2-(4-hydroxyphenyl)chroman-4-one	Calmodulin	EEF2K
Glycyrrhiza uralensis	MOL004945	(2S)-7-hydroxy-2-(4-hydroxyphenyl)-8-(3-methylbut-2-enyl)chroman-4-one	Calmodulin	EEF2K
Glycyrrhiza uralensis	MOL004949	Isolicoflavonol	Calmodulin	EEF2K
Glycyrrhiza uralensis	MOL004957	HMO	Calmodulin	EEF2K
Glycyrrhiza uralensis	MOL004959	1-Methoxyphaseollidin	Calmodulin	EEF2K
Glycyrrhiza uralensis	MOL004961	Quercetin der.	Calmodulin	EEF2K
Glycyrrhiza uralensis	MOL004966	3'-Hydroxy-4'-O-Methylglabridin	Calmodulin	EEF2K
Glycyrrhiza uralensis	MOL004974	3'-Methoxyglabridin	Calmodulin	EEF2K
Glycyrrhiza uralensis	MOL004978	2-[(3R)-8,8-dimethyl-3,4-dihydro-2H-pyrano[6,5-f]chromen-3-yl]-5-methoxyphenol	Calmodulin	EEF2K
Glycyrrhiza uralensis	MOL004980	Inflacoumarin A	Calmodulin	EEF2K
Glycyrrhiza uralensis	MOL004988	Kanzonol F	Calmodulin	EEF2K
Glycyrrhiza uralensis	MOL004989	6-prenylated eriodictyol	Calmodulin	EEF2K
Glycyrrhiza uralensis	MOL004991	7-Acetoxy-2-methylisoflavone	Calmodulin	EEF2K
Glycyrrhiza uralensis	MOL004993	8-prenylated eriodictyol	Calmodulin	EEF2K
Glycyrrhiza uralensis	MOL005000	Glycyrrhiza uralensisnin G	Calmodulin	EEF2K
Glycyrrhiza uralensis	MOL005001	Glycyrrhiza uralensisnin H	Calmodulin	EEF2K
Glycyrrhiza uralensis	MOL005003	Licoagrocarpin	Calmodulin	EEF2K
Glycyrrhiza uralensis	MOL005007	Glyasperins M	Calmodulin	EEF2K
Glycyrrhiza uralensis	MOL005008	Glycyrrhiza flavonol A	Calmodulin	EEF2K
Glycyrrhiza uralensis	MOL005012	Licoagroisoflavone	Calmodulin	EEF2K
Glycyrrhiza uralensis	MOL005016	Odoratin	Calmodulin	EEF2K
Glycyrrhiza uralensis	MOL005018	Xambioona	Calmodulin	EEF2K
Glycyrrhiza uralensis	MOL005020	dehydroglyasperins C	Calmodulin	EEF2K
Herba Artemisiae Scopariae	MOL005573	Genkwanin	Calmodulin	EEF2K
Immature Trifoliate-orange Fruit	MOL005828	nobiletin	Calmodulin	EEF2K
Herba Artemisiae Scopariae	MOL007274	Skrofulein	Calmodulin	EEF2K
Herba Artemisiae Scopariae	MOL008039	Isoarcapillin	Calmodulin	EEF2K
Herba Artemisiae Scopariae	MOL008040	Eupalitin	Calmodulin	EEF2K
Herba Artemisiae Scopariae	MOL008043	capillarisin	Calmodulin	EEF2K
Herba Artemisiae Scopariae	MOL008045	4'-Methylcapillarisin	Calmodulin	EEF2K
Radix Bupleuri	MOL000098	quercetin	Pro-epidermal growth factor	EGF
Flos Lonicerae	MOL000098	quercetin	Pro-epidermal growth factor	EGF
Glycyrrhiza uralensis	MOL000098	quercetin	Pro-epidermal growth factor	EGF
Christina Loosestrife Herb	MOL000098	quercetin	Pro-epidermal growth factor	EGF
Christina Loosestrife Herb	MOL000098	quercetin	Pro-epidermal growth factor	EGF
Herba Artemisiae Scopariae	MOL000098	quercetin	Pro-epidermal growth factor	EGF
Flos Lonicerae	MOL000006	luteolin	Epidermal growth factor receptor	EGFR
Radix Bupleuri	MOL000098	quercetin	Epidermal growth factor receptor	EGFR
Flos Lonicerae	MOL000098	quercetin	Epidermal growth factor receptor	EGFR
Glycyrrhiza uralensis	MOL000098	quercetin	Epidermal growth factor receptor	EGFR
Christina Loosestrife Herb	MOL000098	quercetin	Epidermal growth factor receptor	EGFR
Herba Artemisiae Scopariae	MOL000098	quercetin	Epidermal growth factor receptor	EGFR
Radix Bupleuri	MOL000098	quercetin	Eukaryotic translation initiation factor 6	EIF6
Flos Lonicerae	MOL000098	quercetin	Eukaryotic translation initiation factor 6	EIF6
Glycyrrhiza uralensis	MOL000098	quercetin	Eukaryotic translation initiation factor 6	EIF6
Christina Loosestrife Herb	MOL000098	quercetin	Eukaryotic translation initiation factor 6	EIF6
Christina Loosestrife Herb	MOL000098	quercetin	Eukaryotic translation initiation factor 6	EIF6
Herba Artemisiae Scopariae	MOL000098	quercetin	Eukaryotic translation initiation factor 6	EIF6
Glycyrrhiza uralensis	MOL000497	licochalcone a	Eukaryotic translation initiation factor 6	EIF6
Radix Bupleuri	MOL000098	quercetin	ETS domain-containing protein Elk-1	ELK1
Flos Lonicerae	MOL000098	quercetin	ETS domain-containing protein Elk-1	ELK1
Glycyrrhiza uralensis	MOL000098	quercetin	ETS domain-containing protein Elk-1	ELK1
Christina Loosestrife Herb	MOL000098	quercetin	ETS domain-containing protein Elk-1	ELK1
Herba Artemisiae Scopariae	MOL000098	quercetin	ETS domain-containing protein Elk-1	ELK1
Immature Trifoliate-orange Fruit	MOL005828	nobiletin	Ephrin type-B receptor 2	EPHB2
Flos Lonicerae	MOL000006	luteolin	Receptor tyrosine-protein kinase erbB-2	ERBB2
Radix Bupleuri	MOL000098	quercetin	Receptor tyrosine-protein kinase erbB-2	ERBB2
Flos Lonicerae	MOL000098	quercetin	Receptor tyrosine-protein kinase erbB-2	ERBB2
Glycyrrhiza uralensis	MOL000098	quercetin	Receptor tyrosine-protein kinase erbB-2	ERBB2
Christina Loosestrife Herb	MOL000098	quercetin	Receptor tyrosine-protein kinase erbB-2	ERBB2
Herba Artemisiae Scopariae	MOL000098	quercetin	Receptor tyrosine-protein kinase erbB-2	ERBB2
Radix Bupleuri	MOL000098	quercetin	Receptor tyrosine-protein kinase erbB-3	ERBB3
Flos Lonicerae	MOL000098	quercetin	Receptor tyrosine-protein kinase erbB-3	ERBB3
Glycyrrhiza uralensis	MOL000098	quercetin	Receptor tyrosine-protein kinase erbB-3	ERBB3
Christina Loosestrife Herb	MOL000098	quercetin	Receptor tyrosine-protein kinase erbB-3	ERBB3
Herba Artemisiae Scopariae	MOL000098	quercetin	Receptor tyrosine-protein kinase erbB-3	ERBB3
Glycyrrhiza uralensis	MOL000239	Jaranol	Estrogen receptor beta	ESR2
Radix Bupleuri	MOL000354	isorhamnetin	Estrogen receptor beta	ESR2
Glycyrrhiza uralensis	MOL000354	isorhamnetin	Estrogen receptor beta	ESR2
Christina Loosestrife Herb	MOL000354	isorhamnetin	Estrogen receptor beta	ESR2
Herba Artemisiae Scopariae	MOL000354	isorhamnetin	Estrogen receptor beta	ESR2
Glycyrrhiza uralensis	MOL000392	formononetin	Estrogen receptor beta	ESR2
Glycyrrhiza uralensis	MOL000417	Calycosin	Estrogen receptor beta	ESR2
Radix Bupleuri	MOL000490	petunidin	Estrogen receptor beta	ESR2
Glycyrrhiza uralensis	MOL000497	licochalcone a	Estrogen receptor beta	ESR2
Glycyrrhiza uralensis	MOL000500	Vestitol	Estrogen receptor beta	ESR2
Chuanxiong Rhizoma	MOL002135	Myricanone	Estrogen receptor beta	ESR2
Glycyrrhiza uralensis	MOL002565	Medicarpin	Estrogen receptor beta	ESR2
Flos Lonicerae	MOL003095	5-hydroxy-7-methoxy-2-(3,4,5-trimethoxyphenyl)chromone	Estrogen receptor beta	ESR2
Glycyrrhiza uralensis	MOL003656	Lupiwighteone	Estrogen receptor beta	ESR2
Glycyrrhiza uralensis	MOL003896	7-Methoxy-2-methyl isoflavone	Estrogen receptor beta	ESR2
Radix Bupleuri	MOL004598	3,5,6,7-tetramethoxy-2-(3,4,5-trimethoxyphenyl)chromone	Estrogen receptor beta	ESR2
Radix Bupleuri	MOL004609	Areapillin	Estrogen receptor beta	ESR2
Herba Artemisiae Scopariae	MOL004609	Areapillin	Estrogen receptor beta	ESR2
Glycyrrhiza uralensis	MOL004805	(2S)-2-[4-hydroxy-3-(3-methylbut-2-enyl)phenyl]-8,8-dimethyl-2,3-dihydropyrano[2,3-f]chromen-4-one	Estrogen receptor beta	ESR2
Glycyrrhiza uralensis	MOL004806	euchrenone	Estrogen receptor beta	ESR2
Glycyrrhiza uralensis	MOL004808	glyasperin B	Estrogen receptor beta	ESR2
Glycyrrhiza uralensis	MOL004810	glyasperin F	Estrogen receptor beta	ESR2
Glycyrrhiza uralensis	MOL004811	Glyasperin C	Estrogen receptor beta	ESR2
Glycyrrhiza uralensis	MOL004814	Isotrifoliol	Estrogen receptor beta	ESR2
Glycyrrhiza uralensis	MOL004815	(E)-1-(2,4-dihydroxyphenyl)-3-(2,2-dimethylchromen-6-yl)prop-2-en-1-one	Estrogen receptor beta	ESR2
Glycyrrhiza uralensis	MOL004820	kanzonols W	Estrogen receptor beta	ESR2
Glycyrrhiza uralensis	MOL004824	(2S)-6-(2,4-dihydroxyphenyl)-2-(2-hydroxypropan-2-yl)-4-methoxy-2,3-dihydrofuro[3,2-g]chromen-7-one	Estrogen receptor beta	ESR2
Glycyrrhiza uralensis	MOL004833	Phaseolinisoflavan	Estrogen receptor beta	ESR2
Glycyrrhiza uralensis	MOL004835	Glypallichalcone	Estrogen receptor beta	ESR2
Glycyrrhiza uralensis	MOL004841	Licochalcone B	Estrogen receptor beta	ESR2
Glycyrrhiza uralensis	MOL004848	licochalcone G	Estrogen receptor beta	ESR2
Glycyrrhiza uralensis	MOL004849	3-(2,4-dihydroxyphenyl)-8-(1,1-dimethylprop-2-enyl)-7-hydroxy-5-methoxy-coumarin	Estrogen receptor beta	ESR2
Glycyrrhiza uralensis	MOL004856	Glycyrrhiza uralensisnin A	Estrogen receptor beta	ESR2
Glycyrrhiza uralensis	MOL004857	Glycyrrhiza uralensisnin B	Estrogen receptor beta	ESR2
Glycyrrhiza uralensis	MOL004864	5,7-dihydroxy-3-(4-methoxyphenyl)-8-(3-methylbut-2-enyl)chromone	Estrogen receptor beta	ESR2
Glycyrrhiza uralensis	MOL004879	Glycyrin	Estrogen receptor beta	ESR2
Glycyrrhiza uralensis	MOL004882	Licocoumarone	Estrogen receptor beta	ESR2
Glycyrrhiza uralensis	MOL004884	Licoisoflavone B	Estrogen receptor beta	ESR2
Glycyrrhiza uralensis	MOL004885	licoisoflavanone	Estrogen receptor beta	ESR2
Glycyrrhiza uralensis	MOL004891	shinpterocarpin	Estrogen receptor beta	ESR2
Glycyrrhiza uralensis	MOL004907	Glyzaglabrin	Estrogen receptor beta	ESR2
Glycyrrhiza uralensis	MOL004908	Glabridin	Estrogen receptor beta	ESR2
Glycyrrhiza uralensis	MOL004911	Glabrene	Estrogen receptor beta	ESR2
Glycyrrhiza uralensis	MOL004912	Glabrone	Estrogen receptor beta	ESR2
Glycyrrhiza uralensis	MOL004913	1,3-dihydroxy-9-methoxy-6-benzofurano[3,2-c]chromenone	Estrogen receptor beta	ESR2
Glycyrrhiza uralensis	MOL004915	Eurycarpin A	Estrogen receptor beta	ESR2
Glycyrrhiza uralensis	MOL004945	(2S)-7-hydroxy-2-(4-hydroxyphenyl)-8-(3-methylbut-2-enyl)chroman-4-one	Estrogen receptor beta	ESR2
Glycyrrhiza uralensis	MOL004957	HMO	Estrogen receptor beta	ESR2
Glycyrrhiza uralensis	MOL004959	1-Methoxyphaseollidin	Estrogen receptor beta	ESR2
Glycyrrhiza uralensis	MOL004961	Quercetin der.	Estrogen receptor beta	ESR2
Glycyrrhiza uralensis	MOL004966	3'-Hydroxy-4'-O-Methylglabridin	Estrogen receptor beta	ESR2
Glycyrrhiza uralensis	MOL004974	3'-Methoxyglabridin	Estrogen receptor beta	ESR2
Glycyrrhiza uralensis	MOL004978	2-[(3R)-8,8-dimethyl-3,4-dihydro-2H-pyrano[6,5-f]chromen-3-yl]-5-methoxyphenol	Estrogen receptor beta	ESR2
Glycyrrhiza uralensis	MOL004988	Kanzonol F	Estrogen receptor beta	ESR2
Glycyrrhiza uralensis	MOL004990	7,2',4'-trihydroxy－5-methoxy-3－arylcoumarin	Estrogen receptor beta	ESR2
Glycyrrhiza uralensis	MOL005000	Glycyrrhiza uralensisnin G	Estrogen receptor beta	ESR2
Glycyrrhiza uralensis	MOL005003	Licoagrocarpin	Estrogen receptor beta	ESR2
Glycyrrhiza uralensis	MOL005007	Glyasperins M	Estrogen receptor beta	ESR2
Glycyrrhiza uralensis	MOL005008	Glycyrrhiza flavonol A	Estrogen receptor beta	ESR2
Glycyrrhiza uralensis	MOL005012	Licoagroisoflavone	Estrogen receptor beta	ESR2
Glycyrrhiza uralensis	MOL005016	Odoratin	Estrogen receptor beta	ESR2
Glycyrrhiza uralensis	MOL005018	Xambioona	Estrogen receptor beta	ESR2
Glycyrrhiza uralensis	MOL005020	dehydroglyasperins C	Estrogen receptor beta	ESR2
Herba Artemisiae Scopariae	MOL005573	Genkwanin	Estrogen receptor beta	ESR2
Immature Trifoliate-orange Fruit	MOL005828	nobiletin	Estrogen receptor beta	ESR2
Herba Artemisiae Scopariae	MOL008039	Isoarcapillin	Estrogen receptor beta	ESR2
Herba Artemisiae Scopariae	MOL008040	Eupalitin	Estrogen receptor beta	ESR2
Herba Artemisiae Scopariae	MOL008041	Eupatolitin	Estrogen receptor beta	ESR2
Herba Artemisiae Scopariae	MOL008047	Artepillin A	Estrogen receptor beta	ESR2
Radix Bupleuri	MOL000098	quercetin	Thrombin	F2RL2
Flos Lonicerae	MOL000098	quercetin	Thrombin	F2RL2
Glycyrrhiza uralensis	MOL000098	quercetin	Thrombin	F2RL2
Christina Loosestrife Herb	MOL000098	quercetin	Thrombin	F2RL2
Herba Artemisiae Scopariae	MOL000098	quercetin	Thrombin	F2RL2
Radix Bupleuri	MOL000354	isorhamnetin	Thrombin	F2RL2
Glycyrrhiza uralensis	MOL000354	isorhamnetin	Thrombin	F2RL2
Christina Loosestrife Herb	MOL000354	isorhamnetin	Thrombin	F2RL2
Herba Artemisiae Scopariae	MOL000354	isorhamnetin	Thrombin	F2RL2
Glycyrrhiza uralensis	MOL000392	formononetin	Thrombin	F2RL2
Glycyrrhiza uralensis	MOL000392	formononetin	Thrombin	F2RL2
White Paeony Root	MOL000422	kaempferol	Thrombin	F2RL2
Radix Bupleuri	MOL000422	kaempferol	Thrombin	F2RL2
Flos Lonicerae	MOL000422	kaempferol	Thrombin	F2RL2
Glycyrrhiza uralensis	MOL000422	kaempferol	Thrombin	F2RL2
Japanese Climbing Fern Spore	MOL000422	kaempferol	Thrombin	F2RL2
Christina Loosestrife Herb	MOL000422	kaempferol	Thrombin	F2RL2
Chuanxiong Rhizoma	MOL000433	FA	Thrombin	F2RL2
Chuanxiong Rhizoma	MOL002135	Myricanone	Thrombin	F2RL2
Chuanxiong Rhizoma	MOL002140	Perlolyrine	Thrombin	F2RL2
Glycyrrhiza uralensis	MOL002311	Glycyrol	Thrombin	F2RL2
Flos Lonicerae	MOL003014	secologanic dibutylacetal_qt	Thrombin	F2RL2
Flos Lonicerae	MOL003095	5-hydroxy-7-methoxy-2-(3,4,5-trimethoxyphenyl)chromone	Thrombin	F2RL2
Flos Lonicerae	MOL003111	Centauroside_qt	Thrombin	F2RL2
Flos Lonicerae	MOL003117	Ioniceracetalides B_qt	Thrombin	F2RL2
Glycyrrhiza uralensis	MOL003656	Lupiwighteone	Thrombin	F2RL2
Glycyrrhiza uralensis	MOL003896	7-Methoxy-2-methyl isoflavone	Thrombin	F2RL2
Radix Bupleuri	MOL004598	3,5,6,7-tetramethoxy-2-(3,4,5-trimethoxyphenyl)chromone	Thrombin	F2RL2
Radix Bupleuri	MOL004609	Areapillin	Thrombin	F2RL2
Herba Artemisiae Scopariae	MOL004609	Areapillin	Thrombin	F2RL2
Radix Bupleuri	MOL004653	(+)-Anomalin	Thrombin	F2RL2
Glycyrrhiza uralensis	MOL004808	glyasperin B	Thrombin	F2RL2
Glycyrrhiza uralensis	MOL004811	Glyasperin C	Thrombin	F2RL2
Glycyrrhiza uralensis	MOL004824	(2S)-6-(2,4-dihydroxyphenyl)-2-(2-hydroxypropan-2-yl)-4-methoxy-2,3-dihydrofuro[3,2-g]chromen-7-one	Thrombin	F2RL2
Glycyrrhiza uralensis	MOL004827	Semilicoisoflavone B	Thrombin	F2RL2
Glycyrrhiza uralensis	MOL004828	Glepidotin A	Thrombin	F2RL2
Glycyrrhiza uralensis	MOL004849	3-(2,4-dihydroxyphenyl)-8-(1,1-dimethylprop-2-enyl)-7-hydroxy-5-methoxy-coumarin	Thrombin	F2RL2
Glycyrrhiza uralensis	MOL004855	Licoricone	Thrombin	F2RL2
Glycyrrhiza uralensis	MOL004856	Glycyrrhiza uralensisnin A	Thrombin	F2RL2
Glycyrrhiza uralensis	MOL004857	Glycyrrhiza uralensisnin B	Thrombin	F2RL2
Glycyrrhiza uralensis	MOL004863	3-(3,4-dihydroxyphenyl)-5,7-dihydroxy-8-(3-methylbut-2-enyl)chromone	Thrombin	F2RL2
Glycyrrhiza uralensis	MOL004866	2-(3,4-dihydroxyphenyl)-5,7-dihydroxy-6-(3-methylbut-2-enyl)chromone	Thrombin	F2RL2
Glycyrrhiza uralensis	MOL004879	Glycyrin	Thrombin	F2RL2
Glycyrrhiza uralensis	MOL004883	Licoisoflavone	Thrombin	F2RL2
Glycyrrhiza uralensis	MOL004884	Licoisoflavone B	Thrombin	F2RL2
Glycyrrhiza uralensis	MOL004904	licopyranocoumarin	Thrombin	F2RL2
Glycyrrhiza uralensis	MOL004912	Glabrone	Thrombin	F2RL2
Glycyrrhiza uralensis	MOL004915	Eurycarpin A	Thrombin	F2RL2
Glycyrrhiza uralensis	MOL004949	Isolicoflavonol	Thrombin	F2RL2
Glycyrrhiza uralensis	MOL004959	1-Methoxyphaseollidin	Thrombin	F2RL2
Glycyrrhiza uralensis	MOL004980	Inflacoumarin A	Thrombin	F2RL2
Glycyrrhiza uralensis	MOL004991	7-Acetoxy-2-methylisoflavone	Thrombin	F2RL2
Glycyrrhiza uralensis	MOL005000	Glycyrrhiza uralensisnin G	Thrombin	F2RL2
Glycyrrhiza uralensis	MOL005003	Licoagrocarpin	Thrombin	F2RL2
Glycyrrhiza uralensis	MOL005012	Licoagroisoflavone	Thrombin	F2RL2
Glycyrrhiza uralensis	MOL005017	Phaseol	Thrombin	F2RL2
Immature Trifoliate-orange Fruit	MOL005828	nobiletin	Thrombin	F2RL2
Herba Artemisiae Scopariae	MOL008039	Isoarcapillin	Thrombin	F2RL2
Herba Artemisiae Scopariae	MOL008040	Eupalitin	Thrombin	F2RL2
Herba Artemisiae Scopariae	MOL008045	4'-Methylcapillarisin	Thrombin	F2RL2
Herba Artemisiae Scopariae	MOL008047	Artepillin A	Thrombin	F2RL2
Radix Bupleuri	MOL000098	quercetin	Coagulation factor VII	F8
Flos Lonicerae	MOL000098	quercetin	Coagulation factor VII	F8
Glycyrrhiza uralensis	MOL000098	quercetin	Coagulation factor VII	F8
Christina Loosestrife Herb	MOL000098	quercetin	Coagulation factor VII	F8
Herba Artemisiae Scopariae	MOL000098	quercetin	Coagulation factor VII	F8
Radix Bupleuri	MOL000354	isorhamnetin	Coagulation factor VII	F8
Glycyrrhiza uralensis	MOL000354	isorhamnetin	Coagulation factor VII	F8
Christina Loosestrife Herb	MOL000354	isorhamnetin	Coagulation factor VII	F8
Herba Artemisiae Scopariae	MOL000354	isorhamnetin	Coagulation factor VII	F8
White Paeony Root	MOL000422	kaempferol	Coagulation factor VII	F8
Radix Bupleuri	MOL000422	kaempferol	Coagulation factor VII	F8
Flos Lonicerae	MOL000422	kaempferol	Coagulation factor VII	F8
Glycyrrhiza uralensis	MOL000422	kaempferol	Coagulation factor VII	F8
Japanese Climbing Fern Spore	MOL000422	kaempferol	Coagulation factor VII	F8
Japanese Climbing Fern Spore	MOL000422	kaempferol	Coagulation factor VII	F8
Christina Loosestrife Herb	MOL000422	kaempferol	Coagulation factor VII	F8
Chuanxiong Rhizoma	MOL002135	Myricanone	Coagulation factor VII	F8
Radix Bupleuri	MOL004598	3,5,6,7-tetramethoxy-2-(3,4,5-trimethoxyphenyl)chromone	Coagulation factor VII	F8
Radix Bupleuri	MOL004609	Areapillin	Coagulation factor VII	F8
Herba Artemisiae Scopariae	MOL004609	Areapillin	Coagulation factor VII	F8
Glycyrrhiza uralensis	MOL004808	glyasperin B	Coagulation factor VII	F8
Glycyrrhiza uralensis	MOL004824	(2S)-6-(2,4-dihydroxyphenyl)-2-(2-hydroxypropan-2-yl)-4-methoxy-2,3-dihydrofuro[3,2-g]chromen-7-one	Coagulation factor VII	F8
Glycyrrhiza uralensis	MOL004827	Semilicoisoflavone B	Coagulation factor VII	F8
Glycyrrhiza uralensis	MOL004828	Glepidotin A	Coagulation factor VII	F8
Glycyrrhiza uralensis	MOL004829	Glepidotin B	Coagulation factor VII	F8
Glycyrrhiza uralensis	MOL004849	3-(2,4-dihydroxyphenyl)-8-(1,1-dimethylprop-2-enyl)-7-hydroxy-5-methoxy-coumarin	Coagulation factor VII	F8
Glycyrrhiza uralensis	MOL004857	Glycyrrhiza uralensisnin B	Coagulation factor VII	F8
Glycyrrhiza uralensis	MOL004866	2-(3,4-dihydroxyphenyl)-5,7-dihydroxy-6-(3-methylbut-2-enyl)chromone	Coagulation factor VII	F8
Glycyrrhiza uralensis	MOL004885	licoisoflavanone	Coagulation factor VII	F8
Glycyrrhiza uralensis	MOL004903	liquiritin	Coagulation factor VII	F8
Glycyrrhiza uralensis	MOL004904	licopyranocoumarin	Coagulation factor VII	F8
Glycyrrhiza uralensis	MOL004966	3'-Hydroxy-4'-O-Methylglabridin	Coagulation factor VII	F8
Glycyrrhiza uralensis	MOL004974	3'-Methoxyglabridin	Coagulation factor VII	F8
Glycyrrhiza uralensis	MOL004989	6-prenylated eriodictyol	Coagulation factor VII	F8
Glycyrrhiza uralensis	MOL004993	8-prenylated eriodictyol	Coagulation factor VII	F8
Glycyrrhiza uralensis	MOL005007	Glyasperins M	Coagulation factor VII	F8
Glycyrrhiza uralensis	MOL005008	Glycyrrhiza flavonol A	Coagulation factor VII	F8
Immature Trifoliate-orange Fruit	MOL005828	nobiletin	Coagulation factor VII	F8
Herba Artemisiae Scopariae	MOL008039	Isoarcapillin	Coagulation factor VII	F8
Japanese Climbing Fern Spore	MOL001689	acacetin	Tumor necrosis factor ligand superfamily member 6	FASLG
Japanese Climbing Fern Spore	MOL001689	acacetin	Fatty acid synthase	FASN
Glycyrrhiza uralensis	MOL004328	naringenin	Fatty acid synthase	FASN
Turmeric Root Tuber	MOL004328	naringenin	Fatty acid synthase	FASN
Immature Trifoliate-orange Fruit	MOL004328	naringenin	Fatty acid synthase	FASN
Flos Lonicerae	MOL000006	luteolin	Transcription factor AP-1	FOS
Radix Bupleuri	MOL000098	quercetin	Proto-oncogene c-Fos	FOS
Radix Bupleuri	MOL000098	quercetin	Transcription factor AP-1	FOS
Flos Lonicerae	MOL000098	quercetin	Proto-oncogene c-Fos	FOS
Flos Lonicerae	MOL000098	quercetin	Transcription factor AP-1	FOS
Glycyrrhiza uralensis	MOL000098	quercetin	Proto-oncogene c-Fos	FOS
Glycyrrhiza uralensis	MOL000098	quercetin	Transcription factor AP-1	FOS
Christina Loosestrife Herb	MOL000098	quercetin	Proto-oncogene c-Fos	FOS
Christina Loosestrife Herb	MOL000098	quercetin	Transcription factor AP-1	FOS
Christina Loosestrife Herb	MOL000098	quercetin	Proto-oncogene c-Fos	FOS
Christina Loosestrife Herb	MOL000098	quercetin	Transcription factor AP-1	FOS
Herba Artemisiae Scopariae	MOL000098	quercetin	Proto-oncogene c-Fos	FOS
Herba Artemisiae Scopariae	MOL000098	quercetin	Transcription factor AP-1	FOS
White Paeony Root	MOL000358	beta-sitosterol	Transcription factor AP-1	FOS
Flos Lonicerae	MOL000358	beta-sitosterol	Transcription factor AP-1	FOS
Japanese Climbing Fern Spore	MOL000358	beta-sitosterol	Transcription factor AP-1	FOS
Herba Artemisiae Scopariae	MOL000358	beta-sitosterol	Transcription factor AP-1	FOS
Turmeric Root Tuber	MOL000358	beta-sitosterol	Transcription factor AP-1	FOS
Immature Trifoliate-orange Fruit	MOL000358	beta-sitosterol	Transcription factor AP-1	FOS
White Paeony Root	MOL000422	kaempferol	Transcription factor AP-1	FOS
Radix Bupleuri	MOL000422	kaempferol	Transcription factor AP-1	FOS
Flos Lonicerae	MOL000422	kaempferol	Transcription factor AP-1	FOS
Glycyrrhiza uralensis	MOL000422	kaempferol	Transcription factor AP-1	FOS
Japanese Climbing Fern Spore	MOL000422	kaempferol	Transcription factor AP-1	FOS
Japanese Climbing Fern Spore	MOL000422	kaempferol	Transcription factor AP-1	FOS
Christina Loosestrife Herb	MOL000422	kaempferol	Transcription factor AP-1	FOS
Flos Lonicerae	MOL002773	beta-carotene	Transcription factor AP-1	FOS
Immature Trifoliate-orange Fruit	MOL005828	nobiletin	Transcription factor AP-1	FOS
Glycyrrhiza uralensis	MOL000497	licochalcone a	Fos-related antigen 2	FOSL2
Radix Bupleuri	MOL000098	quercetin	Gamma-aminobutyric acid receptor subunit alpha-1	GABRA1
Flos Lonicerae	MOL000098	quercetin	Gamma-aminobutyric acid receptor subunit alpha-1	GABRA1
Glycyrrhiza uralensis	MOL000098	quercetin	Gamma-aminobutyric acid receptor subunit alpha-1	GABRA1
Christina Loosestrife Herb	MOL000098	quercetin	Gamma-aminobutyric acid receptor subunit alpha-1	GABRA1
Herba Artemisiae Scopariae	MOL000098	quercetin	Gamma-aminobutyric acid receptor subunit alpha-1	GABRA1
Japanese Climbing Fern Spore	MOL000296	hederagenin	Gamma-aminobutyric acid receptor subunit alpha-1	GABRA1
Radix Bupleuri	MOL000354	isorhamnetin	Gamma-aminobutyric acid receptor subunit alpha-1	GABRA1
Glycyrrhiza uralensis	MOL000354	isorhamnetin	Gamma-aminobutyric acid receptor subunit alpha-1	GABRA1
Christina Loosestrife Herb	MOL000354	isorhamnetin	Gamma-aminobutyric acid receptor subunit alpha-1	GABRA1
Herba Artemisiae Scopariae	MOL000354	isorhamnetin	Gamma-aminobutyric acid receptor subunit alpha-1	GABRA1
White Paeony Root	MOL000358	beta-sitosterol	Gamma-aminobutyric acid receptor subunit alpha-1	GABRA1
Flos Lonicerae	MOL000358	beta-sitosterol	Gamma-aminobutyric acid receptor subunit alpha-1	GABRA1
Japanese Climbing Fern Spore	MOL000358	beta-sitosterol	Gamma-aminobutyric acid receptor subunit alpha-1	GABRA1
Herba Artemisiae Scopariae	MOL000358	beta-sitosterol	Gamma-aminobutyric acid receptor subunit alpha-1	GABRA1
Turmeric Root Tuber	MOL000358	beta-sitosterol	Gamma-aminobutyric acid receptor subunit alpha-1	GABRA1
Immature Trifoliate-orange Fruit	MOL000358	beta-sitosterol	Gamma-aminobutyric acid receptor subunit alpha-1	GABRA1
White Paeony Root	MOL000422	kaempferol	Gamma-aminobutyric acid receptor subunit alpha-1	GABRA1
Radix Bupleuri	MOL000422	kaempferol	Gamma-aminobutyric acid receptor subunit alpha-1	GABRA1
Flos Lonicerae	MOL000422	kaempferol	Gamma-aminobutyric acid receptor subunit alpha-1	GABRA1
Glycyrrhiza uralensis	MOL000422	kaempferol	Gamma-aminobutyric acid receptor subunit alpha-1	GABRA1
Japanese Climbing Fern Spore	MOL000422	kaempferol	Gamma-aminobutyric acid receptor subunit alpha-1	GABRA1
Christina Loosestrife Herb	MOL000422	kaempferol	Gamma-aminobutyric acid receptor subunit alpha-1	GABRA1
Radix Bupleuri	MOL000449	Stigmasterol	Gamma-aminobutyric acid receptor subunit alpha-1	GABRA1
Flos Lonicerae	MOL000449	Stigmasterol	Gamma-aminobutyric acid receptor subunit alpha-1	GABRA1
White Paeony Root	MOL001918	paeoniflorgenone	Gamma-aminobutyric acid receptor subunit alpha-1	GABRA1
Flos Lonicerae	MOL003006	(-)-(3R,8S,9R,9aS,10aS)-9-ethenyl-8-(beta-D-glucopyranosyloxy)-2,3,9,9a,10,10a-hexahydro-5-oxo-5H,8H-pyrano[4,3-d]oxazolo[3,2-a]pyridine-3-carboxylic acid_qt	Gamma-aminobutyric acid receptor subunit alpha-1	GABRA1
Flos Lonicerae	MOL003117	Ioniceracetalides B_qt	Gamma-aminobutyric acid receptor subunit alpha-1	GABRA1
Glycyrrhiza uralensis	MOL003896	7-Methoxy-2-methyl isoflavone	Gamma-aminobutyric acid receptor subunit alpha-1	GABRA1
Glycyrrhiza uralensis	MOL004941	(2R)-7-hydroxy-2-(4-hydroxyphenyl)chroman-4-one	Gamma-aminobutyric acid receptor subunit alpha-1	GABRA1
Glycyrrhiza uralensis	MOL004991	7-Acetoxy-2-methylisoflavone	Gamma-aminobutyric acid receptor subunit alpha-1	GABRA1
Radix Bupleuri	MOL000098	quercetin	Gap junction alpha-1 protein	GJA1
Flos Lonicerae	MOL000098	quercetin	Gap junction alpha-1 protein	GJA1
Glycyrrhiza uralensis	MOL000098	quercetin	Gap junction alpha-1 protein	GJA1
Christina Loosestrife Herb	MOL000098	quercetin	Gap junction alpha-1 protein	GJA1
Herba Artemisiae Scopariae	MOL000098	quercetin	Gap junction alpha-1 protein	GJA1
Flos Lonicerae	MOL002773	beta-carotene	Gap junction alpha-1 protein	GJA1
Glycyrrhiza uralensis	MOL004328	naringenin	Aspartate aminotransferase, cytoplasmic	GOT1
Turmeric Root Tuber	MOL004328	naringenin	Aspartate aminotransferase, cytoplasmic	GOT1
Immature Trifoliate-orange Fruit	MOL004328	naringenin	Aspartate aminotransferase, cytoplasmic	GOT1
Japanese Climbing Fern Spore	MOL000296	hederagenin	Glutamate receptor 2	GRIA2
Radix Bupleuri	MOL000354	isorhamnetin	Glutamate receptor 2	GRIA2
Glycyrrhiza uralensis	MOL000354	isorhamnetin	Glutamate receptor 2	GRIA2
Christina Loosestrife Herb	MOL000354	isorhamnetin	Glutamate receptor 2	GRIA2
Herba Artemisiae Scopariae	MOL000354	isorhamnetin	Glutamate receptor 2	GRIA2
Radix Bupleuri	MOL000354	isorhamnetin	Glycogen synthase kinase-3 beta	GSK3B
Glycyrrhiza uralensis	MOL000354	isorhamnetin	Glycogen synthase kinase-3 beta	GSK3B
Christina Loosestrife Herb	MOL000354	isorhamnetin	Glycogen synthase kinase-3 beta	GSK3B
Herba Artemisiae Scopariae	MOL000354	isorhamnetin	Glycogen synthase kinase-3 beta	GSK3B
Glycyrrhiza uralensis	MOL000392	formononetin	Glycogen synthase kinase-3 beta	GSK3B
Glycyrrhiza uralensis	MOL000392	formononetin	Glycogen synthase kinase-3 beta	GSK3B
Glycyrrhiza uralensis	MOL000417	Calycosin	Glycogen synthase kinase-3 beta	GSK3B
Chuanxiong Rhizoma	MOL000433	FA	Glycogen synthase kinase-3 beta	GSK3B
Radix Bupleuri	MOL000490	petunidin	Glycogen synthase kinase-3 beta	GSK3B
Glycyrrhiza uralensis	MOL000497	licochalcone a	Glycogen synthase kinase-3 beta	GSK3B
Glycyrrhiza uralensis	MOL000500	Vestitol	Glycogen synthase kinase-3 beta	GSK3B
Chuanxiong Rhizoma	MOL002135	Myricanone	Glycogen synthase kinase-3 beta	GSK3B
Glycyrrhiza uralensis	MOL002311	Glycyrol	Glycogen synthase kinase-3 beta	GSK3B
Flos Lonicerae	MOL003044	Chryseriol	Glycogen synthase kinase-3 beta	GSK3B
Flos Lonicerae	MOL003095	5-hydroxy-7-methoxy-2-(3,4,5-trimethoxyphenyl)chromone	Glycogen synthase kinase-3 beta	GSK3B
Glycyrrhiza uralensis	MOL003656	Lupiwighteone	Glycogen synthase kinase-3 beta	GSK3B
Glycyrrhiza uralensis	MOL003896	7-Methoxy-2-methyl isoflavone	Glycogen synthase kinase-3 beta	GSK3B
Glycyrrhiza uralensis	MOL004805	(2S)-2-[4-hydroxy-3-(3-methylbut-2-enyl)phenyl]-8,8-dimethyl-2,3-dihydropyrano[2,3-f]chromen-4-one	Glycogen synthase kinase-3 beta	GSK3B
Glycyrrhiza uralensis	MOL004808	glyasperin B	Glycogen synthase kinase-3 beta	GSK3B
Glycyrrhiza uralensis	MOL004810	glyasperin F	Glycogen synthase kinase-3 beta	GSK3B
Glycyrrhiza uralensis	MOL004811	Glyasperin C	Glycogen synthase kinase-3 beta	GSK3B
Glycyrrhiza uralensis	MOL004814	Isotrifoliol	Glycogen synthase kinase-3 beta	GSK3B
Glycyrrhiza uralensis	MOL004815	(E)-1-(2,4-dihydroxyphenyl)-3-(2,2-dimethylchromen-6-yl)prop-2-en-1-one	Glycogen synthase kinase-3 beta	GSK3B
Glycyrrhiza uralensis	MOL004820	kanzonols W	Glycogen synthase kinase-3 beta	GSK3B
Glycyrrhiza uralensis	MOL004824	(2S)-6-(2,4-dihydroxyphenyl)-2-(2-hydroxypropan-2-yl)-4-methoxy-2,3-dihydrofuro[3,2-g]chromen-7-one	Glycogen synthase kinase-3 beta	GSK3B
Glycyrrhiza uralensis	MOL004827	Semilicoisoflavone B	Glycogen synthase kinase-3 beta	GSK3B
Glycyrrhiza uralensis	MOL004828	Glepidotin A	Glycogen synthase kinase-3 beta	GSK3B
Glycyrrhiza uralensis	MOL004833	Phaseolinisoflavan	Glycogen synthase kinase-3 beta	GSK3B
Glycyrrhiza uralensis	MOL004835	Glypallichalcone	Glycogen synthase kinase-3 beta	GSK3B
Glycyrrhiza uralensis	MOL004841	Licochalcone B	Glycogen synthase kinase-3 beta	GSK3B
Glycyrrhiza uralensis	MOL004848	licochalcone G	Glycogen synthase kinase-3 beta	GSK3B
Glycyrrhiza uralensis	MOL004849	3-(2,4-dihydroxyphenyl)-8-(1,1-dimethylprop-2-enyl)-7-hydroxy-5-methoxy-coumarin	Glycogen synthase kinase-3 beta	GSK3B
Glycyrrhiza uralensis	MOL004856	Glycyrrhiza uralensisnin A	Glycogen synthase kinase-3 beta	GSK3B
Glycyrrhiza uralensis	MOL004857	Glycyrrhiza uralensisnin B	Glycogen synthase kinase-3 beta	GSK3B
Glycyrrhiza uralensis	MOL004863	3-(3,4-dihydroxyphenyl)-5,7-dihydroxy-8-(3-methylbut-2-enyl)chromone	Glycogen synthase kinase-3 beta	GSK3B
Glycyrrhiza uralensis	MOL004864	5,7-dihydroxy-3-(4-methoxyphenyl)-8-(3-methylbut-2-enyl)chromone	Glycogen synthase kinase-3 beta	GSK3B
Glycyrrhiza uralensis	MOL004882	Licocoumarone	Glycogen synthase kinase-3 beta	GSK3B
Glycyrrhiza uralensis	MOL004884	Licoisoflavone B	Glycogen synthase kinase-3 beta	GSK3B
Glycyrrhiza uralensis	MOL004885	licoisoflavanone	Glycogen synthase kinase-3 beta	GSK3B
Glycyrrhiza uralensis	MOL004891	shinpterocarpin	Glycogen synthase kinase-3 beta	GSK3B
Glycyrrhiza uralensis	MOL004898	(E)-3-[3,4-dihydroxy-5-(3-methylbut-2-enyl)phenyl]-1-(2,4-dihydroxyphenyl)prop-2-en-1-one	Glycogen synthase kinase-3 beta	GSK3B
Glycyrrhiza uralensis	MOL004907	Glyzaglabrin	Glycogen synthase kinase-3 beta	GSK3B
Glycyrrhiza uralensis	MOL004908	Glabridin	Glycogen synthase kinase-3 beta	GSK3B
Glycyrrhiza uralensis	MOL004911	Glabrene	Glycogen synthase kinase-3 beta	GSK3B
Glycyrrhiza uralensis	MOL004912	Glabrone	Glycogen synthase kinase-3 beta	GSK3B
Glycyrrhiza uralensis	MOL004913	1,3-dihydroxy-9-methoxy-6-benzofurano[3,2-c]chromenone	Glycogen synthase kinase-3 beta	GSK3B
Glycyrrhiza uralensis	MOL004914	1,3-dihydroxy-8,9-dimethoxy-6-benzofurano[3,2-c]chromenone	Glycogen synthase kinase-3 beta	GSK3B
Glycyrrhiza uralensis	MOL004915	Eurycarpin A	Glycogen synthase kinase-3 beta	GSK3B
Glycyrrhiza uralensis	MOL004948	Isoglycyrol	Glycogen synthase kinase-3 beta	GSK3B
Glycyrrhiza uralensis	MOL004949	Isolicoflavonol	Glycogen synthase kinase-3 beta	GSK3B
Glycyrrhiza uralensis	MOL004957	HMO	Glycogen synthase kinase-3 beta	GSK3B
Glycyrrhiza uralensis	MOL004959	1-Methoxyphaseollidin	Glycogen synthase kinase-3 beta	GSK3B
Glycyrrhiza uralensis	MOL004961	Quercetin der.	Glycogen synthase kinase-3 beta	GSK3B
Glycyrrhiza uralensis	MOL004966	3'-Hydroxy-4'-O-Methylglabridin	Glycogen synthase kinase-3 beta	GSK3B
Glycyrrhiza uralensis	MOL004974	3'-Methoxyglabridin	Glycogen synthase kinase-3 beta	GSK3B
Glycyrrhiza uralensis	MOL004978	2-[(3R)-8,8-dimethyl-3,4-dihydro-2H-pyrano[6,5-f]chromen-3-yl]-5-methoxyphenol	Glycogen synthase kinase-3 beta	GSK3B
Glycyrrhiza uralensis	MOL004990	7,2',4'-trihydroxy－5-methoxy-3－arylcoumarin	Glycogen synthase kinase-3 beta	GSK3B
Glycyrrhiza uralensis	MOL004991	7-Acetoxy-2-methylisoflavone	Glycogen synthase kinase-3 beta	GSK3B
Glycyrrhiza uralensis	MOL005000	Glycyrrhiza uralensisnin G	Glycogen synthase kinase-3 beta	GSK3B
Glycyrrhiza uralensis	MOL005003	Licoagrocarpin	Glycogen synthase kinase-3 beta	GSK3B
Glycyrrhiza uralensis	MOL005007	Glyasperins M	Glycogen synthase kinase-3 beta	GSK3B
Glycyrrhiza uralensis	MOL005008	Glycyrrhiza flavonol A	Glycogen synthase kinase-3 beta	GSK3B
Glycyrrhiza uralensis	MOL005012	Licoagroisoflavone	Glycogen synthase kinase-3 beta	GSK3B
Glycyrrhiza uralensis	MOL005016	Odoratin	Glycogen synthase kinase-3 beta	GSK3B
Glycyrrhiza uralensis	MOL005017	Phaseol	Glycogen synthase kinase-3 beta	GSK3B
Immature Trifoliate-orange Fruit	MOL005828	nobiletin	Glycogen synthase kinase-3 beta	GSK3B
Herba Artemisiae Scopariae	MOL008040	Eupalitin	Glycogen synthase kinase-3 beta	GSK3B
Herba Artemisiae Scopariae	MOL008043	capillarisin	Glycogen synthase kinase-3 beta	GSK3B
Herba Artemisiae Scopariae	MOL008045	4'-Methylcapillarisin	Glycogen synthase kinase-3 beta	GSK3B
Herba Artemisiae Scopariae	MOL008046	Demethoxycapillarisin	Glycogen synthase kinase-3 beta	GSK3B
Herba Artemisiae Scopariae	MOL008047	Artepillin A	Glycogen synthase kinase-3 beta	GSK3B
Glycyrrhiza uralensis	MOL004328	naringenin	Glutathione reductase, mitochondrial	GSR
Turmeric Root Tuber	MOL004328	naringenin	Glutathione reductase, mitochondrial	GSR
Immature Trifoliate-orange Fruit	MOL004328	naringenin	Glutathione reductase, mitochondrial	GSR
Radix Bupleuri	MOL000098	quercetin	Glutathione S-transferase Mu 1	GSTM1
Flos Lonicerae	MOL000098	quercetin	Glutathione S-transferase Mu 1	GSTM1
Glycyrrhiza uralensis	MOL000098	quercetin	Glutathione S-transferase Mu 1	GSTM1
Christina Loosestrife Herb	MOL000098	quercetin	Glutathione S-transferase Mu 1	GSTM1
Herba Artemisiae Scopariae	MOL000098	quercetin	Glutathione S-transferase Mu 1	GSTM1
White Paeony Root	MOL000422	kaempferol	Glutathione S-transferase Mu 1	GSTM1
Radix Bupleuri	MOL000422	kaempferol	Glutathione S-transferase Mu 1	GSTM1
Flos Lonicerae	MOL000422	kaempferol	Glutathione S-transferase Mu 1	GSTM1
Glycyrrhiza uralensis	MOL000422	kaempferol	Glutathione S-transferase Mu 1	GSTM1
Japanese Climbing Fern Spore	MOL000422	kaempferol	Glutathione S-transferase Mu 1	GSTM1
Christina Loosestrife Herb	MOL000422	kaempferol	Glutathione S-transferase Mu 1	GSTM1
Radix Bupleuri	MOL000098	quercetin	Glutathione S-transferase Mu 2	GSTM2
Flos Lonicerae	MOL000098	quercetin	Glutathione S-transferase Mu 2	GSTM2
Glycyrrhiza uralensis	MOL000098	quercetin	Glutathione S-transferase Mu 2	GSTM2
Christina Loosestrife Herb	MOL000098	quercetin	Glutathione S-transferase Mu 2	GSTM2
Herba Artemisiae Scopariae	MOL000098	quercetin	Glutathione S-transferase Mu 2	GSTM2
White Paeony Root	MOL000422	kaempferol	Glutathione S-transferase Mu 2	GSTM2
Radix Bupleuri	MOL000422	kaempferol	Glutathione S-transferase Mu 2	GSTM2
Flos Lonicerae	MOL000422	kaempferol	Glutathione S-transferase Mu 2	GSTM2
Glycyrrhiza uralensis	MOL000422	kaempferol	Glutathione S-transferase Mu 2	GSTM2
Japanese Climbing Fern Spore	MOL000422	kaempferol	Glutathione S-transferase Mu 2	GSTM2
Christina Loosestrife Herb	MOL000422	kaempferol	Glutathione S-transferase Mu 2	GSTM2
Flos Lonicerae	MOL000006	luteolin	Glutathione S-transferase P	GSTP1
Radix Bupleuri	MOL000098	quercetin	Glutathione S-transferase P	GSTP1
Flos Lonicerae	MOL000098	quercetin	Glutathione S-transferase P	GSTP1
Glycyrrhiza uralensis	MOL000098	quercetin	Glutathione S-transferase P	GSTP1
Christina Loosestrife Herb	MOL000098	quercetin	Glutathione S-transferase P	GSTP1
Herba Artemisiae Scopariae	MOL000098	quercetin	Glutathione S-transferase P	GSTP1
White Paeony Root	MOL000422	kaempferol	Glutathione S-transferase P	GSTP1
Radix Bupleuri	MOL000422	kaempferol	Glutathione S-transferase P	GSTP1
Flos Lonicerae	MOL000422	kaempferol	Glutathione S-transferase P	GSTP1
Glycyrrhiza uralensis	MOL000422	kaempferol	Glutathione S-transferase P	GSTP1
Japanese Climbing Fern Spore	MOL000422	kaempferol	Glutathione S-transferase P	GSTP1
Christina Loosestrife Herb	MOL000422	kaempferol	Glutathione S-transferase P	GSTP1
Glycyrrhiza uralensis	MOL004328	naringenin	Glutathione S-transferase P	GSTP1
Turmeric Root Tuber	MOL004328	naringenin	Glutathione S-transferase P	GSTP1
Immature Trifoliate-orange Fruit	MOL004328	naringenin	Glutathione S-transferase P	GSTP1
Radix Bupleuri	MOL000098	quercetin	Hyaluronan synthase 2	HAS2
Flos Lonicerae	MOL000098	quercetin	Hyaluronan synthase 2	HAS2
Glycyrrhiza uralensis	MOL000098	quercetin	Hyaluronan synthase 2	HAS2
Christina Loosestrife Herb	MOL000098	quercetin	Hyaluronan synthase 2	HAS2
Herba Artemisiae Scopariae	MOL000098	quercetin	Hyaluronan synthase 2	HAS2
White Paeony Root	MOL000422	kaempferol	Hyaluronan synthase 2	HAS2
Radix Bupleuri	MOL000422	kaempferol	Hyaluronan synthase 2	HAS2
Flos Lonicerae	MOL000422	kaempferol	Hyaluronan synthase 2	HAS2
Glycyrrhiza uralensis	MOL000422	kaempferol	Hyaluronan synthase 2	HAS2
Japanese Climbing Fern Spore	MOL000422	kaempferol	Hyaluronan synthase 2	HAS2
Christina Loosestrife Herb	MOL000422	kaempferol	Hyaluronan synthase 2	HAS2
White Paeony Root	MOL000492	(+)-catechin	Hyaluronan synthase 2	HAS2
Radix Bupleuri	MOL000098	quercetin	Hypoxia-inducible factor 1-alpha	HIF1A
Flos Lonicerae	MOL000098	quercetin	Hypoxia-inducible factor 1-alpha	HIF1A
Glycyrrhiza uralensis	MOL000098	quercetin	Hypoxia-inducible factor 1-alpha	HIF1A
Christina Loosestrife Herb	MOL000098	quercetin	Hypoxia-inducible factor 1-alpha	HIF1A
Herba Artemisiae Scopariae	MOL000098	quercetin	Hypoxia-inducible factor 1-alpha	HIF1A
Radix Bupleuri	MOL000098	quercetin	Hexokinase-2	HK2
Flos Lonicerae	MOL000098	quercetin	Hexokinase-2	HK2
Glycyrrhiza uralensis	MOL000098	quercetin	Hexokinase-2	HK2
Christina Loosestrife Herb	MOL000098	quercetin	Hexokinase-2	HK2
Herba Artemisiae Scopariae	MOL000098	quercetin	Hexokinase-2	HK2
Glycyrrhiza uralensis	MOL004328	naringenin	3-hydroxy-3-methylglutaryl-coenzyme A reductase	HMGCR
Turmeric Root Tuber	MOL004328	naringenin	3-hydroxy-3-methylglutaryl-coenzyme A reductase	HMGCR
Immature Trifoliate-orange Fruit	MOL004328	naringenin	3-hydroxy-3-methylglutaryl-coenzyme A reductase	HMGCR
Flos Lonicerae	MOL000006	luteolin	Heme oxygenase 1	HMOX1
Radix Bupleuri	MOL000098	quercetin	Heme oxygenase 1	HMOX1
Flos Lonicerae	MOL000098	quercetin	Heme oxygenase 1	HMOX1
Glycyrrhiza uralensis	MOL000098	quercetin	Heme oxygenase 1	HMOX1
Christina Loosestrife Herb	MOL000098	quercetin	Heme oxygenase 1	HMOX1
Herba Artemisiae Scopariae	MOL000098	quercetin	Heme oxygenase 1	HMOX1
White Paeony Root	MOL000422	kaempferol	Heme oxygenase 1	HMOX1
Radix Bupleuri	MOL000422	kaempferol	Heme oxygenase 1	HMOX1
Flos Lonicerae	MOL000422	kaempferol	Heme oxygenase 1	HMOX1
Glycyrrhiza uralensis	MOL000422	kaempferol	Heme oxygenase 1	HMOX1
Japanese Climbing Fern Spore	MOL000422	kaempferol	Heme oxygenase 1	HMOX1
Christina Loosestrife Herb	MOL000422	kaempferol	Heme oxygenase 1	HMOX1
Flos Lonicerae	MOL002773	beta-carotene	Heme oxygenase 1	HMOX1
Radix Bupleuri	MOL000098	quercetin	Heat shock factor protein 1	HSF1
Flos Lonicerae	MOL000098	quercetin	Heat shock factor protein 1	HSF1
Glycyrrhiza uralensis	MOL000098	quercetin	Heat shock factor protein 1	HSF1
Christina Loosestrife Herb	MOL000098	quercetin	Heat shock factor protein 1	HSF1
Herba Artemisiae Scopariae	MOL000098	quercetin	Heat shock factor protein 1	HSF1
Flos Lonicerae	MOL000006	luteolin	Heat shock protein HSP 90	HSP90AA1
Christina Loosestrife Herb	MOL000073	ent-Epicatechin	Heat shock protein HSP 90	HSP90AA1
Radix Bupleuri	MOL000098	quercetin	Heat shock protein HSP 90	HSP90AA1
Flos Lonicerae	MOL000098	quercetin	Heat shock protein HSP 90	HSP90AA1
Glycyrrhiza uralensis	MOL000098	quercetin	Heat shock protein HSP 90	HSP90AA1
Christina Loosestrife Herb	MOL000098	quercetin	Heat shock protein HSP 90	HSP90AA1
Herba Artemisiae Scopariae	MOL000098	quercetin	Heat shock protein HSP 90	HSP90AA1
Glycyrrhiza uralensis	MOL000239	Jaranol	Heat shock protein HSP 90	HSP90AA1
Radix Bupleuri	MOL000354	isorhamnetin	Heat shock protein HSP 90	HSP90AA1
Glycyrrhiza uralensis	MOL000354	isorhamnetin	Heat shock protein HSP 90	HSP90AA1
Christina Loosestrife Herb	MOL000354	isorhamnetin	Heat shock protein HSP 90	HSP90AA1
Herba Artemisiae Scopariae	MOL000354	isorhamnetin	Heat shock protein HSP 90	HSP90AA1
White Paeony Root	MOL000358	beta-sitosterol	Heat shock protein HSP 90	HSP90AA1
Flos Lonicerae	MOL000358	beta-sitosterol	Heat shock protein HSP 90	HSP90AA1
Japanese Climbing Fern Spore	MOL000358	beta-sitosterol	Heat shock protein HSP 90	HSP90AA1
Herba Artemisiae Scopariae	MOL000358	beta-sitosterol	Heat shock protein HSP 90	HSP90AA1
Turmeric Root Tuber	MOL000358	beta-sitosterol	Heat shock protein HSP 90	HSP90AA1
Immature Trifoliate-orange Fruit	MOL000358	beta-sitosterol	Heat shock protein HSP 90	HSP90AA1
Glycyrrhiza uralensis	MOL000392	formononetin	Heat shock protein HSP 90	HSP90AA1
Glycyrrhiza uralensis	MOL000392	formononetin	Heat shock protein HSP 90	HSP90AA1
Glycyrrhiza uralensis	MOL000417	Calycosin	Heat shock protein HSP 90	HSP90AA1
White Paeony Root	MOL000422	kaempferol	Heat shock protein HSP 90	HSP90AA1
Radix Bupleuri	MOL000422	kaempferol	Heat shock protein HSP 90	HSP90AA1
Flos Lonicerae	MOL000422	kaempferol	Heat shock protein HSP 90	HSP90AA1
Glycyrrhiza uralensis	MOL000422	kaempferol	Heat shock protein HSP 90	HSP90AA1
Japanese Climbing Fern Spore	MOL000422	kaempferol	Heat shock protein HSP 90	HSP90AA1
Christina Loosestrife Herb	MOL000422	kaempferol	Heat shock protein HSP 90	HSP90AA1
Radix Bupleuri	MOL000490	petunidin	Heat shock protein HSP 90	HSP90AA1
White Paeony Root	MOL000492	(+)-catechin	Heat shock protein HSP 90	HSP90AA1
Glycyrrhiza uralensis	MOL000497	licochalcone a	Heat shock protein HSP 90	HSP90AA1
Glycyrrhiza uralensis	MOL000500	Vestitol	Heat shock protein HSP 90	HSP90AA1
Glycyrrhiza uralensis	MOL001484	Inermine	Heat shock protein HSP 90	HSP90AA1
Japanese Climbing Fern Spore	MOL001689	acacetin	Heat shock protein HSP 90	HSP90AA1
Christina Loosestrife Herb	MOL001689	acacetin	Heat shock protein HSP 90	HSP90AA1
Glycyrrhiza uralensis	MOL001792	DFV	Heat shock protein HSP 90	HSP90AA1
Chuanxiong Rhizoma	MOL002135	Myricanone	Heat shock protein HSP 90	HSP90AA1
Christina Loosestrife Herb	MOL002341	Hesperetin	Heat shock protein HSP 90	HSP90AA1
Immature Trifoliate-orange Fruit	MOL002341	Hesperetin	Heat shock protein HSP 90	HSP90AA1
Glycyrrhiza uralensis	MOL002565	Medicarpin	Heat shock protein HSP 90	HSP90AA1
Japanese Climbing Fern Spore	MOL002881	Diosmetin	Heat shock protein HSP 90	HSP90AA1
Flos Lonicerae	MOL002914	Eriodyctiol (flavanone)	Heat shock protein HSP 90	HSP90AA1
Flos Lonicerae	MOL003044	Chryseriol	Heat shock protein HSP 90	HSP90AA1
Flos Lonicerae	MOL003095	5-hydroxy-7-methoxy-2-(3,4,5-trimethoxyphenyl)chromone	Heat shock protein HSP 90	HSP90AA1
Flos Lonicerae	MOL003111	Centauroside_qt	Heat shock protein HSP 90	HSP90AA1
Glycyrrhiza uralensis	MOL003656	Lupiwighteone	Heat shock protein HSP 90	HSP90AA1
Glycyrrhiza uralensis	MOL003896	7-Methoxy-2-methyl isoflavone	Heat shock protein HSP 90	HSP90AA1
Glycyrrhiza uralensis	MOL004328	naringenin	Heat shock protein HSP 90	HSP90AA1
Turmeric Root Tuber	MOL004328	naringenin	Heat shock protein HSP 90	HSP90AA1
Immature Trifoliate-orange Fruit	MOL004328	naringenin	Heat shock protein HSP 90	HSP90AA1
Radix Bupleuri	MOL004609	Areapillin	Heat shock protein HSP 90	HSP90AA1
Herba Artemisiae Scopariae	MOL004609	Areapillin	Heat shock protein HSP 90	HSP90AA1
Glycyrrhiza uralensis	MOL004808	glyasperin B	Heat shock protein HSP 90	HSP90AA1
Glycyrrhiza uralensis	MOL004810	glyasperin F	Heat shock protein HSP 90	HSP90AA1
Glycyrrhiza uralensis	MOL004811	Glyasperin C	Heat shock protein HSP 90	HSP90AA1
Glycyrrhiza uralensis	MOL004814	Isotrifoliol	Heat shock protein HSP 90	HSP90AA1
Glycyrrhiza uralensis	MOL004827	Semilicoisoflavone B	Heat shock protein HSP 90	HSP90AA1
Glycyrrhiza uralensis	MOL004828	Glepidotin A	Heat shock protein HSP 90	HSP90AA1
Glycyrrhiza uralensis	MOL004829	Glepidotin B	Heat shock protein HSP 90	HSP90AA1
Glycyrrhiza uralensis	MOL004835	Glypallichalcone	Heat shock protein HSP 90	HSP90AA1
Glycyrrhiza uralensis	MOL004838	8-(6-hydroxy-2-benzofuranyl)-2,2-dimethyl-5-chromenol	Heat shock protein HSP 90	HSP90AA1
Glycyrrhiza uralensis	MOL004841	Licochalcone B	Heat shock protein HSP 90	HSP90AA1
Glycyrrhiza uralensis	MOL004848	licochalcone G	Heat shock protein HSP 90	HSP90AA1
Glycyrrhiza uralensis	MOL004849	3-(2,4-dihydroxyphenyl)-8-(1,1-dimethylprop-2-enyl)-7-hydroxy-5-methoxy-coumarin	Heat shock protein HSP 90	HSP90AA1
Glycyrrhiza uralensis	MOL004856	Glycyrrhiza uralensisnin A	Heat shock protein HSP 90	HSP90AA1
Glycyrrhiza uralensis	MOL004857	Glycyrrhiza uralensisnin B	Heat shock protein HSP 90	HSP90AA1
Glycyrrhiza uralensis	MOL004863	3-(3,4-dihydroxyphenyl)-5,7-dihydroxy-8-(3-methylbut-2-enyl)chromone	Heat shock protein HSP 90	HSP90AA1
Glycyrrhiza uralensis	MOL004864	5,7-dihydroxy-3-(4-methoxyphenyl)-8-(3-methylbut-2-enyl)chromone	Heat shock protein HSP 90	HSP90AA1
Glycyrrhiza uralensis	MOL004866	2-(3,4-dihydroxyphenyl)-5,7-dihydroxy-6-(3-methylbut-2-enyl)chromone	Heat shock protein HSP 90	HSP90AA1
Glycyrrhiza uralensis	MOL004882	Licocoumarone	Heat shock protein HSP 90	HSP90AA1
Glycyrrhiza uralensis	MOL004883	Licoisoflavone	Heat shock protein HSP 90	HSP90AA1
Glycyrrhiza uralensis	MOL004885	licoisoflavanone	Heat shock protein HSP 90	HSP90AA1
Glycyrrhiza uralensis	MOL004898	(E)-3-[3,4-dihydroxy-5-(3-methylbut-2-enyl)phenyl]-1-(2,4-dihydroxyphenyl)prop-2-en-1-one	Heat shock protein HSP 90	HSP90AA1
Glycyrrhiza uralensis	MOL004907	Glyzaglabrin	Heat shock protein HSP 90	HSP90AA1
Glycyrrhiza uralensis	MOL004910	Glabranin	Heat shock protein HSP 90	HSP90AA1
Glycyrrhiza uralensis	MOL004911	Glabrene	Heat shock protein HSP 90	HSP90AA1
Glycyrrhiza uralensis	MOL004913	1,3-dihydroxy-9-methoxy-6-benzofurano[3,2-c]chromenone	Heat shock protein HSP 90	HSP90AA1
Glycyrrhiza uralensis	MOL004914	1,3-dihydroxy-8,9-dimethoxy-6-benzofurano[3,2-c]chromenone	Heat shock protein HSP 90	HSP90AA1
Glycyrrhiza uralensis	MOL004915	Eurycarpin A	Heat shock protein HSP 90	HSP90AA1
Glycyrrhiza uralensis	MOL004935	Sigmoidin-B	Heat shock protein HSP 90	HSP90AA1
Glycyrrhiza uralensis	MOL004941	(2R)-7-hydroxy-2-(4-hydroxyphenyl)chroman-4-one	Heat shock protein HSP 90	HSP90AA1
Glycyrrhiza uralensis	MOL004945	(2S)-7-hydroxy-2-(4-hydroxyphenyl)-8-(3-methylbut-2-enyl)chroman-4-one	Heat shock protein HSP 90	HSP90AA1
Glycyrrhiza uralensis	MOL004949	Isolicoflavonol	Heat shock protein HSP 90	HSP90AA1
Glycyrrhiza uralensis	MOL004959	1-Methoxyphaseollidin	Heat shock protein HSP 90	HSP90AA1
Glycyrrhiza uralensis	MOL004961	Quercetin der.	Heat shock protein HSP 90	HSP90AA1
Glycyrrhiza uralensis	MOL004966	3'-Hydroxy-4'-O-Methylglabridin	Heat shock protein HSP 90	HSP90AA1
Glycyrrhiza uralensis	MOL004974	3'-Methoxyglabridin	Heat shock protein HSP 90	HSP90AA1
Glycyrrhiza uralensis	MOL004980	Inflacoumarin A	Heat shock protein HSP 90	HSP90AA1
Glycyrrhiza uralensis	MOL004989	6-prenylated eriodictyol	Heat shock protein HSP 90	HSP90AA1
Glycyrrhiza uralensis	MOL004990	7,2',4'-trihydroxy－5-methoxy-3－arylcoumarin	Heat shock protein HSP 90	HSP90AA1
Glycyrrhiza uralensis	MOL004991	7-Acetoxy-2-methylisoflavone	Heat shock protein HSP 90	HSP90AA1
Glycyrrhiza uralensis	MOL004993	8-prenylated eriodictyol	Heat shock protein HSP 90	HSP90AA1
Glycyrrhiza uralensis	MOL005000	Glycyrrhiza uralensisnin G	Heat shock protein HSP 90	HSP90AA1
Glycyrrhiza uralensis	MOL005001	Glycyrrhiza uralensisnin H	Heat shock protein HSP 90	HSP90AA1
Glycyrrhiza uralensis	MOL005003	Licoagrocarpin	Heat shock protein HSP 90	HSP90AA1
Glycyrrhiza uralensis	MOL005007	Glyasperins M	Heat shock protein HSP 90	HSP90AA1
Glycyrrhiza uralensis	MOL005008	Glycyrrhiza flavonol A	Heat shock protein HSP 90	HSP90AA1
Glycyrrhiza uralensis	MOL005016	Odoratin	Heat shock protein HSP 90	HSP90AA1
Glycyrrhiza uralensis	MOL005017	Phaseol	Heat shock protein HSP 90	HSP90AA1
Glycyrrhiza uralensis	MOL005020	dehydroglyasperins C	Heat shock protein HSP 90	HSP90AA1
Herba Artemisiae Scopariae	MOL005573	Genkwanin	Heat shock protein HSP 90	HSP90AA1
Immature Trifoliate-orange Fruit	MOL005828	nobiletin	Heat shock protein HSP 90	HSP90AA1
Herba Artemisiae Scopariae	MOL007274	Skrofulein	Heat shock protein HSP 90	HSP90AA1
Herba Artemisiae Scopariae	MOL008039	Isoarcapillin	Heat shock protein HSP 90	HSP90AA1
Herba Artemisiae Scopariae	MOL008040	Eupalitin	Heat shock protein HSP 90	HSP90AA1
Herba Artemisiae Scopariae	MOL008041	Eupatolitin	Heat shock protein HSP 90	HSP90AA1
Herba Artemisiae Scopariae	MOL008043	capillarisin	Heat shock protein HSP 90	HSP90AA1
Herba Artemisiae Scopariae	MOL008045	4'-Methylcapillarisin	Heat shock protein HSP 90	HSP90AA1
Herba Artemisiae Scopariae	MOL008046	Demethoxycapillarisin	Heat shock protein HSP 90	HSP90AA1
Radix Bupleuri	MOL013187	Cubebin	Heat shock protein HSP 90	HSP90AA1
Radix Bupleuri	MOL000098	quercetin	78 kDa glucose-regulated protein	HSPA5
Flos Lonicerae	MOL000098	quercetin	78 kDa glucose-regulated protein	HSPA5
Glycyrrhiza uralensis	MOL000098	quercetin	78 kDa glucose-regulated protein	HSPA5
Christina Loosestrife Herb	MOL000098	quercetin	78 kDa glucose-regulated protein	HSPA5
Herba Artemisiae Scopariae	MOL000098	quercetin	78 kDa glucose-regulated protein	HSPA5
Radix Bupleuri	MOL000098	quercetin	Heat shock protein beta-1	HSPB1
Flos Lonicerae	MOL000098	quercetin	Heat shock protein beta-1	HSPB1
Glycyrrhiza uralensis	MOL000098	quercetin	Heat shock protein beta-1	HSPB1
Christina Loosestrife Herb	MOL000098	quercetin	Heat shock protein beta-1	HSPB1
Herba Artemisiae Scopariae	MOL000098	quercetin	Heat shock protein beta-1	HSPB1
Glycyrrhiza uralensis	MOL001484	Inermine	5-hydroxytryptamine receptor 3A	HTR3A
Glycyrrhiza uralensis	MOL004891	shinpterocarpin	5-hydroxytryptamine receptor 3A	HTR3A
Flos Lonicerae	MOL000006	luteolin	Intercellular adhesion molecule 1	ICAM1
Radix Bupleuri	MOL000098	quercetin	Intercellular adhesion molecule 1	ICAM1
Flos Lonicerae	MOL000098	quercetin	Intercellular adhesion molecule 1	ICAM1
Glycyrrhiza uralensis	MOL000098	quercetin	Intercellular adhesion molecule 1	ICAM1
Christina Loosestrife Herb	MOL000098	quercetin	Intercellular adhesion molecule 1	ICAM1
Herba Artemisiae Scopariae	MOL000098	quercetin	Intercellular adhesion molecule 1	ICAM1
White Paeony Root	MOL000422	kaempferol	Intercellular adhesion molecule 1	ICAM1
Radix Bupleuri	MOL000422	kaempferol	Intercellular adhesion molecule 1	ICAM1
Flos Lonicerae	MOL000422	kaempferol	Intercellular adhesion molecule 1	ICAM1
Glycyrrhiza uralensis	MOL000422	kaempferol	Intercellular adhesion molecule 1	ICAM1
Japanese Climbing Fern Spore	MOL000422	kaempferol	Intercellular adhesion molecule 1	ICAM1
Christina Loosestrife Herb	MOL000422	kaempferol	Intercellular adhesion molecule 1	ICAM1
Radix Bupleuri	MOL000098	quercetin	Insulin-like growth factor II	IGF2
Flos Lonicerae	MOL000098	quercetin	Insulin-like growth factor II	IGF2
Glycyrrhiza uralensis	MOL000098	quercetin	Insulin-like growth factor II	IGF2
Christina Loosestrife Herb	MOL000098	quercetin	Insulin-like growth factor II	IGF2
Herba Artemisiae Scopariae	MOL000098	quercetin	Insulin-like growth factor II	IGF2
Radix Bupleuri	MOL000098	quercetin	Insulin-like growth factor-binding protein 3	IGFBP3
Flos Lonicerae	MOL000098	quercetin	Insulin-like growth factor-binding protein 3	IGFBP3
Glycyrrhiza uralensis	MOL000098	quercetin	Insulin-like growth factor-binding protein 3	IGFBP3
Christina Loosestrife Herb	MOL000098	quercetin	Insulin-like growth factor-binding protein 3	IGFBP3
Herba Artemisiae Scopariae	MOL000098	quercetin	Insulin-like growth factor-binding protein 3	IGFBP3
Japanese Climbing Fern Spore	MOL000296	hederagenin	Ig gamma-1 chain C region	IGHG1
Radix Bupleuri	MOL000449	Stigmasterol	Ig gamma-1 chain C region	IGHG1
Flos Lonicerae	MOL000449	Stigmasterol	Ig gamma-1 chain C region	IGHG1
Glycyrrhiza uralensis	MOL001484	Inermine	Ig gamma-1 chain C region	IGHG1
Chuanxiong Rhizoma	MOL002135	Myricanone	Ig gamma-1 chain C region	IGHG1
Glycyrrhiza uralensis	MOL003896	7-Methoxy-2-methyl isoflavone	Ig gamma-1 chain C region	IGHG1
Radix Bupleuri	MOL004609	Areapillin	Ig gamma-1 chain C region	IGHG1
Herba Artemisiae Scopariae	MOL004609	Areapillin	Ig gamma-1 chain C region	IGHG1
Glycyrrhiza uralensis	MOL004828	Glepidotin A	Ig gamma-1 chain C region	IGHG1
Glycyrrhiza uralensis	MOL004829	Glepidotin B	Ig gamma-1 chain C region	IGHG1
Glycyrrhiza uralensis	MOL004848	licochalcone G	Ig gamma-1 chain C region	IGHG1
Glycyrrhiza uralensis	MOL004908	Glabridin	Ig gamma-1 chain C region	IGHG1
Glycyrrhiza uralensis	MOL004957	HMO	Ig gamma-1 chain C region	IGHG1
White Paeony Root	MOL000422	kaempferol	Inhibitor of nuclear factor kappa-B kinase subunit beta	IKBKB
Radix Bupleuri	MOL000422	kaempferol	Inhibitor of nuclear factor kappa-B kinase subunit beta	IKBKB
Flos Lonicerae	MOL000422	kaempferol	Inhibitor of nuclear factor kappa-B kinase subunit beta	IKBKB
Glycyrrhiza uralensis	MOL000422	kaempferol	Inhibitor of nuclear factor kappa-B kinase subunit beta	IKBKB
Japanese Climbing Fern Spore	MOL000422	kaempferol	Inhibitor of nuclear factor kappa-B kinase subunit beta	IKBKB
Japanese Climbing Fern Spore	MOL000422	kaempferol	Inhibitor of nuclear factor kappa-B kinase subunit beta	IKBKB
Christina Loosestrife Herb	MOL000422	kaempferol	Inhibitor of nuclear factor kappa-B kinase subunit beta	IKBKB
Flos Lonicerae	MOL000006	luteolin	Interleukin-10	IL10
Radix Bupleuri	MOL000098	quercetin	Interleukin-10	IL10
Flos Lonicerae	MOL000098	quercetin	Interleukin-10	IL10
Glycyrrhiza uralensis	MOL000098	quercetin	Interleukin-10	IL10
Christina Loosestrife Herb	MOL000098	quercetin	Interleukin-10	IL10
Christina Loosestrife Herb	MOL000098	quercetin	Interleukin-10	IL10
Herba Artemisiae Scopariae	MOL000098	quercetin	Interleukin-10	IL10
Radix Bupleuri	MOL000098	quercetin	Interleukin-1 alpha	IL1A
Flos Lonicerae	MOL000098	quercetin	Interleukin-1 alpha	IL1A
Glycyrrhiza uralensis	MOL000098	quercetin	Interleukin-1 alpha	IL1A
Christina Loosestrife Herb	MOL000098	quercetin	Interleukin-1 alpha	IL1A
Herba Artemisiae Scopariae	MOL000098	quercetin	Interleukin-1 alpha	IL1A
Flos Lonicerae	MOL000006	luteolin	Interleukin-2	IL2RA
Radix Bupleuri	MOL000098	quercetin	Interleukin-2	IL2RA
Flos Lonicerae	MOL000098	quercetin	Interleukin-2	IL2RA
Glycyrrhiza uralensis	MOL000098	quercetin	Interleukin-2	IL2RA
Christina Loosestrife Herb	MOL000098	quercetin	Interleukin-2	IL2RA
Herba Artemisiae Scopariae	MOL000098	quercetin	Interleukin-2	IL2RA
Flos Lonicerae	MOL000006	luteolin	Interleukin-4	IL4
Flos Lonicerae	MOL000006	luteolin	Interleukin-6	IL6
Radix Bupleuri	MOL000098	quercetin	Interleukin-6	IL6
Flos Lonicerae	MOL000098	quercetin	Interleukin-6	IL6
Glycyrrhiza uralensis	MOL000098	quercetin	Interleukin-6	IL6
Christina Loosestrife Herb	MOL000098	quercetin	Interleukin-6	IL6
Herba Artemisiae Scopariae	MOL000098	quercetin	Interleukin-6	IL6
White Paeony Root	MOL001924	paeoniflorin	Interleukin-6	IL6
Radix Bupleuri	MOL000098	quercetin	Interferon regulatory factor 1	IRF1
Flos Lonicerae	MOL000098	quercetin	Interferon regulatory factor 1	IRF1
Glycyrrhiza uralensis	MOL000098	quercetin	Interferon regulatory factor 1	IRF1
Christina Loosestrife Herb	MOL000098	quercetin	Interferon regulatory factor 1	IRF1
Herba Artemisiae Scopariae	MOL000098	quercetin	Interferon regulatory factor 1	IRF1
Flos Lonicerae	MOL000006	luteolin	Insulin receptor	IRS4
Radix Bupleuri	MOL000098	quercetin	Insulin receptor	IRS4
Flos Lonicerae	MOL000098	quercetin	Insulin receptor	IRS4
Glycyrrhiza uralensis	MOL000098	quercetin	Insulin receptor	IRS4
Christina Loosestrife Herb	MOL000098	quercetin	Insulin receptor	IRS4
Herba Artemisiae Scopariae	MOL000098	quercetin	Insulin receptor	IRS4
White Paeony Root	MOL000422	kaempferol	Insulin receptor	IRS4
Radix Bupleuri	MOL000422	kaempferol	Insulin receptor	IRS4
Flos Lonicerae	MOL000422	kaempferol	Insulin receptor	IRS4
Glycyrrhiza uralensis	MOL000422	kaempferol	Insulin receptor	IRS4
Japanese Climbing Fern Spore	MOL000422	kaempferol	Insulin receptor	IRS4
Christina Loosestrife Herb	MOL000422	kaempferol	Insulin receptor	IRS4
Radix Bupleuri	MOL000098	quercetin	Potassium voltage-gated channel subfamily H member 2	KCNH2
Flos Lonicerae	MOL000098	quercetin	Potassium voltage-gated channel subfamily H member 2	KCNH2
Glycyrrhiza uralensis	MOL000098	quercetin	Potassium voltage-gated channel subfamily H member 2	KCNH2
Christina Loosestrife Herb	MOL000098	quercetin	Potassium voltage-gated channel subfamily H member 2	KCNH2
Herba Artemisiae Scopariae	MOL000098	quercetin	Potassium voltage-gated channel subfamily H member 2	KCNH2
White Paeony Root	MOL000358	beta-sitosterol	Potassium voltage-gated channel subfamily H member 2	KCNH2
Flos Lonicerae	MOL000358	beta-sitosterol	Potassium voltage-gated channel subfamily H member 2	KCNH2
Japanese Climbing Fern Spore	MOL000358	beta-sitosterol	Potassium voltage-gated channel subfamily H member 2	KCNH2
Herba Artemisiae Scopariae	MOL000358	beta-sitosterol	Potassium voltage-gated channel subfamily H member 2	KCNH2
Turmeric Root Tuber	MOL000358	beta-sitosterol	Potassium voltage-gated channel subfamily H member 2	KCNH2
Immature Trifoliate-orange Fruit	MOL000358	beta-sitosterol	Potassium voltage-gated channel subfamily H member 2	KCNH2
Chuanxiong Rhizoma	MOL002135	Myricanone	Potassium voltage-gated channel subfamily H member 2	KCNH2
Flos Lonicerae	MOL003095	5-hydroxy-7-methoxy-2-(3,4,5-trimethoxyphenyl)chromone	Potassium voltage-gated channel subfamily H member 2	KCNH2
Radix Bupleuri	MOL004653	(+)-Anomalin	Potassium voltage-gated channel subfamily H member 2	KCNH2
Glycyrrhiza uralensis	MOL004805	(2S)-2-[4-hydroxy-3-(3-methylbut-2-enyl)phenyl]-8,8-dimethyl-2,3-dihydropyrano[2,3-f]chromen-4-one	Potassium voltage-gated channel subfamily H member 2	KCNH2
Glycyrrhiza uralensis	MOL004806	euchrenone	Potassium voltage-gated channel subfamily H member 2	KCNH2
Glycyrrhiza uralensis	MOL004811	Glyasperin C	Potassium voltage-gated channel subfamily H member 2	KCNH2
Glycyrrhiza uralensis	MOL004849	3-(2,4-dihydroxyphenyl)-8-(1,1-dimethylprop-2-enyl)-7-hydroxy-5-methoxy-coumarin	Potassium voltage-gated channel subfamily H member 2	KCNH2
Glycyrrhiza uralensis	MOL004855	Licoricone	Potassium voltage-gated channel subfamily H member 2	KCNH2
Glycyrrhiza uralensis	MOL004864	5,7-dihydroxy-3-(4-methoxyphenyl)-8-(3-methylbut-2-enyl)chromone	Potassium voltage-gated channel subfamily H member 2	KCNH2
Glycyrrhiza uralensis	MOL004879	Glycyrin	Potassium voltage-gated channel subfamily H member 2	KCNH2
Glycyrrhiza uralensis	MOL004891	shinpterocarpin	Potassium voltage-gated channel subfamily H member 2	KCNH2
Glycyrrhiza uralensis	MOL004959	1-Methoxyphaseollidin	Potassium voltage-gated channel subfamily H member 2	KCNH2
Glycyrrhiza uralensis	MOL004966	3'-Hydroxy-4'-O-Methylglabridin	Potassium voltage-gated channel subfamily H member 2	KCNH2
Glycyrrhiza uralensis	MOL004974	3'-Methoxyglabridin	Potassium voltage-gated channel subfamily H member 2	KCNH2
Glycyrrhiza uralensis	MOL004978	2-[(3R)-8,8-dimethyl-3,4-dihydro-2H-pyrano[6,5-f]chromen-3-yl]-5-methoxyphenol	Potassium voltage-gated channel subfamily H member 2	KCNH2
Glycyrrhiza uralensis	MOL005003	Licoagrocarpin	Potassium voltage-gated channel subfamily H member 2	KCNH2
Glycyrrhiza uralensis	MOL005007	Glyasperins M	Potassium voltage-gated channel subfamily H member 2	KCNH2
Immature Trifoliate-orange Fruit	MOL005828	nobiletin	Potassium voltage-gated channel subfamily H member 2	KCNH2
Chuanxiong Rhizoma	MOL002135	Myricanone	Vascular endothelial growth factor receptor 2	KDR
Glycyrrhiza uralensis	MOL002311	Glycyrol	Vascular endothelial growth factor receptor 2	KDR
Glycyrrhiza uralensis	MOL004808	glyasperin B	Vascular endothelial growth factor receptor 2	KDR
Glycyrrhiza uralensis	MOL004824	(2S)-6-(2,4-dihydroxyphenyl)-2-(2-hydroxypropan-2-yl)-4-methoxy-2,3-dihydrofuro[3,2-g]chromen-7-one	Vascular endothelial growth factor receptor 2	KDR
Glycyrrhiza uralensis	MOL004828	Glepidotin A	Vascular endothelial growth factor receptor 2	KDR
Glycyrrhiza uralensis	MOL004848	licochalcone G	Vascular endothelial growth factor receptor 2	KDR
Glycyrrhiza uralensis	MOL004849	3-(2,4-dihydroxyphenyl)-8-(1,1-dimethylprop-2-enyl)-7-hydroxy-5-methoxy-coumarin	Vascular endothelial growth factor receptor 2	KDR
Glycyrrhiza uralensis	MOL004855	Licoricone	Vascular endothelial growth factor receptor 2	KDR
Glycyrrhiza uralensis	MOL004857	Glycyrrhiza uralensisnin B	Vascular endothelial growth factor receptor 2	KDR
Glycyrrhiza uralensis	MOL004879	Glycyrin	Vascular endothelial growth factor receptor 2	KDR
Glycyrrhiza uralensis	MOL004883	Licoisoflavone	Vascular endothelial growth factor receptor 2	KDR
Glycyrrhiza uralensis	MOL004903	liquiritin	Vascular endothelial growth factor receptor 2	KDR
Glycyrrhiza uralensis	MOL004904	licopyranocoumarin	Vascular endothelial growth factor receptor 2	KDR
Glycyrrhiza uralensis	MOL004935	Sigmoidin-B	Vascular endothelial growth factor receptor 2	KDR
Glycyrrhiza uralensis	MOL004959	1-Methoxyphaseollidin	Vascular endothelial growth factor receptor 2	KDR
Glycyrrhiza uralensis	MOL004966	3'-Hydroxy-4'-O-Methylglabridin	Vascular endothelial growth factor receptor 2	KDR
Glycyrrhiza uralensis	MOL005001	Glycyrrhiza uralensisnin H	Vascular endothelial growth factor receptor 2	KDR
Glycyrrhiza uralensis	MOL005007	Glyasperins M	Vascular endothelial growth factor receptor 2	KDR
Glycyrrhiza uralensis	MOL005017	Phaseol	Vascular endothelial growth factor receptor 2	KDR
White Paeony Root	MOL001924	paeoniflorin	Lipopolysaccharide-binding protein	LBP
Glycyrrhiza uralensis	MOL004328	naringenin	Low-density lipoprotein receptor	LDLRAD4
Turmeric Root Tuber	MOL004328	naringenin	Low-density lipoprotein receptor	LDLRAD4
Immature Trifoliate-orange Fruit	MOL004328	naringenin	Low-density lipoprotein receptor	LDLRAD4
Radix Bupleuri	MOL000449	Stigmasterol	Leukotriene A-4 hydrolase	LTA4H
Flos Lonicerae	MOL000449	Stigmasterol	Leukotriene A-4 hydrolase	LTA4H
Glycyrrhiza uralensis	MOL003896	7-Methoxy-2-methyl isoflavone	Leukotriene A-4 hydrolase	LTA4H
Glycyrrhiza uralensis	MOL004835	Glypallichalcone	Leukotriene A-4 hydrolase	LTA4H
Japanese Climbing Fern Spore	MOL000296	hederagenin	Lysozyme	LYZL6
Radix Bupleuri	MOL000449	Stigmasterol	Amine oxidase [flavin-containing] A	MAOA
Flos Lonicerae	MOL000449	Stigmasterol	Amine oxidase [flavin-containing] A	MAOA
Radix Bupleuri	MOL000098	quercetin	Amine oxidase [flavin-containing] B	MAOB
Flos Lonicerae	MOL000098	quercetin	Amine oxidase [flavin-containing] B	MAOB
Glycyrrhiza uralensis	MOL000098	quercetin	Amine oxidase [flavin-containing] B	MAOB
Christina Loosestrife Herb	MOL000098	quercetin	Amine oxidase [flavin-containing] B	MAOB
Herba Artemisiae Scopariae	MOL000098	quercetin	Amine oxidase [flavin-containing] B	MAOB
Radix Bupleuri	MOL000354	isorhamnetin	Amine oxidase [flavin-containing] B	MAOB
Glycyrrhiza uralensis	MOL000354	isorhamnetin	Amine oxidase [flavin-containing] B	MAOB
Christina Loosestrife Herb	MOL000354	isorhamnetin	Amine oxidase [flavin-containing] B	MAOB
Herba Artemisiae Scopariae	MOL000354	isorhamnetin	Amine oxidase [flavin-containing] B	MAOB
Glycyrrhiza uralensis	MOL000392	formononetin	Amine oxidase [flavin-containing] B	MAOB
Glycyrrhiza uralensis	MOL000392	formononetin	Amine oxidase [flavin-containing] B	MAOB
Radix Bupleuri	MOL000449	Stigmasterol	Amine oxidase [flavin-containing] B	MAOB
Flos Lonicerae	MOL000449	Stigmasterol	Amine oxidase [flavin-containing] B	MAOB
Glycyrrhiza uralensis	MOL001792	DFV	Amine oxidase [flavin-containing] B	MAOB
Glycyrrhiza uralensis	MOL003896	7-Methoxy-2-methyl isoflavone	Amine oxidase [flavin-containing] B	MAOB
Glycyrrhiza uralensis	MOL004835	Glypallichalcone	Amine oxidase [flavin-containing] B	MAOB
Glycyrrhiza uralensis	MOL004941	(2R)-7-hydroxy-2-(4-hydroxyphenyl)chroman-4-one	Amine oxidase [flavin-containing] B	MAOB
Glycyrrhiza uralensis	MOL004957	HMO	Amine oxidase [flavin-containing] B	MAOB
White Paeony Root	MOL000358	beta-sitosterol	Microtubule-associated protein 2	MAP2
Flos Lonicerae	MOL000358	beta-sitosterol	Microtubule-associated protein 2	MAP2
Japanese Climbing Fern Spore	MOL000358	beta-sitosterol	Microtubule-associated protein 2	MAP2
Herba Artemisiae Scopariae	MOL000358	beta-sitosterol	Microtubule-associated protein 2	MAP2
Turmeric Root Tuber	MOL000358	beta-sitosterol	Microtubule-associated protein 2	MAP2
Immature Trifoliate-orange Fruit	MOL000358	beta-sitosterol	Microtubule-associated protein 2	MAP2
Glycyrrhiza uralensis	MOL002565	Medicarpin	Mitogen-activated protein kinase 10	MAPK10
Flos Lonicerae	MOL000006	luteolin	Mitogen-activated protein kinase 1	MAPK13
Radix Bupleuri	MOL000098	quercetin	Mitogen-activated protein kinase 1	MAPK13
Flos Lonicerae	MOL000098	quercetin	Mitogen-activated protein kinase 1	MAPK13
Glycyrrhiza uralensis	MOL000098	quercetin	Mitogen-activated protein kinase 1	MAPK13
Christina Loosestrife Herb	MOL000098	quercetin	Mitogen-activated protein kinase 1	MAPK13
Christina Loosestrife Herb	MOL000098	quercetin	Mitogen-activated protein kinase 1	MAPK13
Herba Artemisiae Scopariae	MOL000098	quercetin	Mitogen-activated protein kinase 1	MAPK13
Glycyrrhiza uralensis	MOL000497	licochalcone a	Mitogen-activated protein kinase 1	MAPK13
Glycyrrhiza uralensis	MOL004328	naringenin	Mitogen-activated protein kinase 1	MAPK13
Turmeric Root Tuber	MOL004328	naringenin	Mitogen-activated protein kinase 1	MAPK13
Immature Trifoliate-orange Fruit	MOL004328	naringenin	Mitogen-activated protein kinase 1	MAPK13
Radix Bupleuri	MOL000354	isorhamnetin	Mitogen-activated protein kinase 14	MAPK14
Glycyrrhiza uralensis	MOL000354	isorhamnetin	Mitogen-activated protein kinase 14	MAPK14
Christina Loosestrife Herb	MOL000354	isorhamnetin	Mitogen-activated protein kinase 14	MAPK14
Herba Artemisiae Scopariae	MOL000354	isorhamnetin	Mitogen-activated protein kinase 14	MAPK14
Glycyrrhiza uralensis	MOL000392	formononetin	Mitogen-activated protein kinase 14	MAPK14
Glycyrrhiza uralensis	MOL000392	formononetin	Mitogen-activated protein kinase 14	MAPK14
Glycyrrhiza uralensis	MOL000417	Calycosin	Mitogen-activated protein kinase 14	MAPK14
Radix Bupleuri	MOL000490	petunidin	Mitogen-activated protein kinase 14	MAPK14
Glycyrrhiza uralensis	MOL000497	licochalcone a	Mitogen-activated protein kinase 14	MAPK14
Glycyrrhiza uralensis	MOL000500	Vestitol	Mitogen-activated protein kinase 14	MAPK14
Chuanxiong Rhizoma	MOL002135	Myricanone	Mitogen-activated protein kinase 14	MAPK14
Glycyrrhiza uralensis	MOL002311	Glycyrol	Mitogen-activated protein kinase 14	MAPK14
Flos Lonicerae	MOL003044	Chryseriol	Mitogen-activated protein kinase 14	MAPK14
Flos Lonicerae	MOL003095	5-hydroxy-7-methoxy-2-(3,4,5-trimethoxyphenyl)chromone	Mitogen-activated protein kinase 14	MAPK14
Glycyrrhiza uralensis	MOL003656	Lupiwighteone	Mitogen-activated protein kinase 14	MAPK14
Glycyrrhiza uralensis	MOL003896	7-Methoxy-2-methyl isoflavone	Mitogen-activated protein kinase 14	MAPK14
Glycyrrhiza uralensis	MOL004805	(2S)-2-[4-hydroxy-3-(3-methylbut-2-enyl)phenyl]-8,8-dimethyl-2,3-dihydropyrano[2,3-f]chromen-4-one	Mitogen-activated protein kinase 14	MAPK14
Glycyrrhiza uralensis	MOL004810	glyasperin F	Mitogen-activated protein kinase 14	MAPK14
Glycyrrhiza uralensis	MOL004811	Glyasperin C	Mitogen-activated protein kinase 14	MAPK14
Glycyrrhiza uralensis	MOL004814	Isotrifoliol	Mitogen-activated protein kinase 14	MAPK14
Glycyrrhiza uralensis	MOL004815	(E)-1-(2,4-dihydroxyphenyl)-3-(2,2-dimethylchromen-6-yl)prop-2-en-1-one	Mitogen-activated protein kinase 14	MAPK14
Glycyrrhiza uralensis	MOL004820	kanzonols W	Mitogen-activated protein kinase 14	MAPK14
Glycyrrhiza uralensis	MOL004824	(2S)-6-(2,4-dihydroxyphenyl)-2-(2-hydroxypropan-2-yl)-4-methoxy-2,3-dihydrofuro[3,2-g]chromen-7-one	Mitogen-activated protein kinase 14	MAPK14
Glycyrrhiza uralensis	MOL004828	Glepidotin A	Mitogen-activated protein kinase 14	MAPK14
Glycyrrhiza uralensis	MOL004833	Phaseolinisoflavan	Mitogen-activated protein kinase 14	MAPK14
Glycyrrhiza uralensis	MOL004835	Glypallichalcone	Mitogen-activated protein kinase 14	MAPK14
Glycyrrhiza uralensis	MOL004841	Licochalcone B	Mitogen-activated protein kinase 14	MAPK14
Glycyrrhiza uralensis	MOL004848	licochalcone G	Mitogen-activated protein kinase 14	MAPK14
Glycyrrhiza uralensis	MOL004849	3-(2,4-dihydroxyphenyl)-8-(1,1-dimethylprop-2-enyl)-7-hydroxy-5-methoxy-coumarin	Mitogen-activated protein kinase 14	MAPK14
Glycyrrhiza uralensis	MOL004863	3-(3,4-dihydroxyphenyl)-5,7-dihydroxy-8-(3-methylbut-2-enyl)chromone	Mitogen-activated protein kinase 14	MAPK14
Glycyrrhiza uralensis	MOL004864	5,7-dihydroxy-3-(4-methoxyphenyl)-8-(3-methylbut-2-enyl)chromone	Mitogen-activated protein kinase 14	MAPK14
Glycyrrhiza uralensis	MOL004883	Licoisoflavone	Mitogen-activated protein kinase 14	MAPK14
Glycyrrhiza uralensis	MOL004891	shinpterocarpin	Mitogen-activated protein kinase 14	MAPK14
Glycyrrhiza uralensis	MOL004898	(E)-3-[3,4-dihydroxy-5-(3-methylbut-2-enyl)phenyl]-1-(2,4-dihydroxyphenyl)prop-2-en-1-one	Mitogen-activated protein kinase 14	MAPK14
Glycyrrhiza uralensis	MOL004907	Glyzaglabrin	Mitogen-activated protein kinase 14	MAPK14
Glycyrrhiza uralensis	MOL004908	Glabridin	Mitogen-activated protein kinase 14	MAPK14
Glycyrrhiza uralensis	MOL004911	Glabrene	Mitogen-activated protein kinase 14	MAPK14
Glycyrrhiza uralensis	MOL004912	Glabrone	Mitogen-activated protein kinase 14	MAPK14
Glycyrrhiza uralensis	MOL004913	1,3-dihydroxy-9-methoxy-6-benzofurano[3,2-c]chromenone	Mitogen-activated protein kinase 14	MAPK14
Glycyrrhiza uralensis	MOL004914	1,3-dihydroxy-8,9-dimethoxy-6-benzofurano[3,2-c]chromenone	Mitogen-activated protein kinase 14	MAPK14
Glycyrrhiza uralensis	MOL004915	Eurycarpin A	Mitogen-activated protein kinase 14	MAPK14
Glycyrrhiza uralensis	MOL004957	HMO	Mitogen-activated protein kinase 14	MAPK14
Glycyrrhiza uralensis	MOL004959	1-Methoxyphaseollidin	Mitogen-activated protein kinase 14	MAPK14
Glycyrrhiza uralensis	MOL004961	Quercetin der.	Mitogen-activated protein kinase 14	MAPK14
Glycyrrhiza uralensis	MOL004966	3'-Hydroxy-4'-O-Methylglabridin	Mitogen-activated protein kinase 14	MAPK14
Glycyrrhiza uralensis	MOL004974	3'-Methoxyglabridin	Mitogen-activated protein kinase 14	MAPK14
Glycyrrhiza uralensis	MOL004978	2-[(3R)-8,8-dimethyl-3,4-dihydro-2H-pyrano[6,5-f]chromen-3-yl]-5-methoxyphenol	Mitogen-activated protein kinase 14	MAPK14
Glycyrrhiza uralensis	MOL004990	7,2',4'-trihydroxy－5-methoxy-3－arylcoumarin	Mitogen-activated protein kinase 14	MAPK14
Glycyrrhiza uralensis	MOL004991	7-Acetoxy-2-methylisoflavone	Mitogen-activated protein kinase 14	MAPK14
Glycyrrhiza uralensis	MOL005000	Glycyrrhiza uralensisnin G	Mitogen-activated protein kinase 14	MAPK14
Glycyrrhiza uralensis	MOL005003	Licoagrocarpin	Mitogen-activated protein kinase 14	MAPK14
Glycyrrhiza uralensis	MOL005012	Licoagroisoflavone	Mitogen-activated protein kinase 14	MAPK14
Glycyrrhiza uralensis	MOL005016	Odoratin	Mitogen-activated protein kinase 14	MAPK14
Glycyrrhiza uralensis	MOL005017	Phaseol	Mitogen-activated protein kinase 14	MAPK14
Glycyrrhiza uralensis	MOL005020	dehydroglyasperins C	Mitogen-activated protein kinase 14	MAPK14
Herba Artemisiae Scopariae	MOL008040	Eupalitin	Mitogen-activated protein kinase 14	MAPK14
Herba Artemisiae Scopariae	MOL008043	capillarisin	Mitogen-activated protein kinase 14	MAPK14
Herba Artemisiae Scopariae	MOL008045	4'-Methylcapillarisin	Mitogen-activated protein kinase 14	MAPK14
Herba Artemisiae Scopariae	MOL008046	Demethoxycapillarisin	Mitogen-activated protein kinase 14	MAPK14
Glycyrrhiza uralensis	MOL004328	naringenin	Mitogen-activated protein kinase 3	MAPK3
Turmeric Root Tuber	MOL004328	naringenin	Mitogen-activated protein kinase 3	MAPK3
Immature Trifoliate-orange Fruit	MOL004328	naringenin	Mitogen-activated protein kinase 3	MAPK3
Christina Loosestrife Herb	MOL000073	ent-Epicatechin	Beta-lactamase	MBLAC1
White Paeony Root	MOL000492	(+)-catechin	Beta-lactamase	MBLAC1
Glycyrrhiza uralensis	MOL001792	DFV	Beta-lactamase	MBLAC1
Flos Lonicerae	MOL003117	Ioniceracetalides B_qt	Beta-lactamase	MBLAC1
Glycyrrhiza uralensis	MOL004328	naringenin	Beta-lactamase	MBLAC1
Turmeric Root Tuber	MOL004328	naringenin	Beta-lactamase	MBLAC1
Immature Trifoliate-orange Fruit	MOL004328	naringenin	Beta-lactamase	MBLAC1
Glycyrrhiza uralensis	MOL004941	(2R)-7-hydroxy-2-(4-hydroxyphenyl)chroman-4-one	Beta-lactamase	MBLAC1
Herba Artemisiae Scopariae	MOL008047	Artepillin A	Beta-lactamase	MBLAC1
Flos Lonicerae	MOL000006	luteolin	Induced myeloid leukemia cell differentiation protein Mcl-1	MCL1
Flos Lonicerae	MOL000006	luteolin	E3 ubiquitin-protein ligase Mdm2	MDM2
Flos Lonicerae	MOL000006	luteolin	Hepatocyte growth factor receptor	MET
Flos Lonicerae	MOL000006	luteolin	Interstitial collagenase	MMP1
Radix Bupleuri	MOL000098	quercetin	Interstitial collagenase	MMP1
Flos Lonicerae	MOL000098	quercetin	Interstitial collagenase	MMP1
Glycyrrhiza uralensis	MOL000098	quercetin	Interstitial collagenase	MMP1
Christina Loosestrife Herb	MOL000098	quercetin	Interstitial collagenase	MMP1
Herba Artemisiae Scopariae	MOL000098	quercetin	Interstitial collagenase	MMP1
White Paeony Root	MOL000422	kaempferol	Interstitial collagenase	MMP1
Radix Bupleuri	MOL000422	kaempferol	Interstitial collagenase	MMP1
Flos Lonicerae	MOL000422	kaempferol	Interstitial collagenase	MMP1
Glycyrrhiza uralensis	MOL000422	kaempferol	Interstitial collagenase	MMP1
Japanese Climbing Fern Spore	MOL000422	kaempferol	Interstitial collagenase	MMP1
Japanese Climbing Fern Spore	MOL000422	kaempferol	Interstitial collagenase	MMP1
Christina Loosestrife Herb	MOL000422	kaempferol	Interstitial collagenase	MMP1
Flos Lonicerae	MOL002773	beta-carotene	Interstitial collagenase	MMP1
Flos Lonicerae	MOL002773	beta-carotene	Stromelysin-2	MMP10
Flos Lonicerae	MOL000006	luteolin	72 kDa type IV collagenase	MMP2
Radix Bupleuri	MOL000098	quercetin	72 kDa type IV collagenase	MMP2
Flos Lonicerae	MOL000098	quercetin	72 kDa type IV collagenase	MMP2
Glycyrrhiza uralensis	MOL000098	quercetin	72 kDa type IV collagenase	MMP2
Christina Loosestrife Herb	MOL000098	quercetin	72 kDa type IV collagenase	MMP2
Christina Loosestrife Herb	MOL000098	quercetin	72 kDa type IV collagenase	MMP2
Herba Artemisiae Scopariae	MOL000098	quercetin	72 kDa type IV collagenase	MMP2
Flos Lonicerae	MOL002773	beta-carotene	72 kDa type IV collagenase	MMP2
Radix Bupleuri	MOL000098	quercetin	Stromelysin-1	MMP3
Flos Lonicerae	MOL000098	quercetin	Stromelysin-1	MMP3
Glycyrrhiza uralensis	MOL000098	quercetin	Stromelysin-1	MMP3
Christina Loosestrife Herb	MOL000098	quercetin	Stromelysin-1	MMP3
Herba Artemisiae Scopariae	MOL000098	quercetin	Stromelysin-1	MMP3
Flos Lonicerae	MOL000006	luteolin	Matrix metalloproteinase-9	MMP9
Radix Bupleuri	MOL000098	quercetin	Matrix metalloproteinase-9	MMP9
Flos Lonicerae	MOL000098	quercetin	Matrix metalloproteinase-9	MMP9
Glycyrrhiza uralensis	MOL000098	quercetin	Matrix metalloproteinase-9	MMP9
Christina Loosestrife Herb	MOL000098	quercetin	Matrix metalloproteinase-9	MMP9
Christina Loosestrife Herb	MOL000098	quercetin	Matrix metalloproteinase-9	MMP9
Herba Artemisiae Scopariae	MOL000098	quercetin	Matrix metalloproteinase-9	MMP9
Immature Trifoliate-orange Fruit	MOL005828	nobiletin	Matrix metalloproteinase-9	MMP9
Herba Artemisiae Scopariae	MOL008043	capillarisin	Matrix metalloproteinase-9	MMP9
Radix Bupleuri	MOL000098	quercetin	Myeloperoxidase	MPO
Flos Lonicerae	MOL000098	quercetin	Myeloperoxidase	MPO
Glycyrrhiza uralensis	MOL000098	quercetin	Myeloperoxidase	MPO
Christina Loosestrife Herb	MOL000098	quercetin	Myeloperoxidase	MPO
Herba Artemisiae Scopariae	MOL000098	quercetin	Myeloperoxidase	MPO
Glycyrrhiza uralensis	MOL004328	naringenin	Microsomal triglyceride transfer protein large subunit	MTTP
Turmeric Root Tuber	MOL004328	naringenin	Microsomal triglyceride transfer protein large subunit	MTTP
Immature Trifoliate-orange Fruit	MOL004328	naringenin	Microsomal triglyceride transfer protein large subunit	MTTP
Radix Bupleuri	MOL000098	quercetin	Myc proto-oncogene protein	MYC
Flos Lonicerae	MOL000098	quercetin	Myc proto-oncogene protein	MYC
Glycyrrhiza uralensis	MOL000098	quercetin	Myc proto-oncogene protein	MYC
Christina Loosestrife Herb	MOL000098	quercetin	Myc proto-oncogene protein	MYC
Herba Artemisiae Scopariae	MOL000098	quercetin	Myc proto-oncogene protein	MYC
Flos Lonicerae	MOL002773	beta-carotene	Myc proto-oncogene protein	MYC
Radix Bupleuri	MOL000098	quercetin	Neutrophil cytosol factor 1	NCF1
Flos Lonicerae	MOL000098	quercetin	Neutrophil cytosol factor 1	NCF1
Glycyrrhiza uralensis	MOL000098	quercetin	Neutrophil cytosol factor 1	NCF1
Christina Loosestrife Herb	MOL000098	quercetin	Neutrophil cytosol factor 1	NCF1
Herba Artemisiae Scopariae	MOL000098	quercetin	Neutrophil cytosol factor 1	NCF1
Radix Bupleuri	MOL000354	isorhamnetin	Neutrophil cytosol factor 1	NCF1
Glycyrrhiza uralensis	MOL000354	isorhamnetin	Neutrophil cytosol factor 1	NCF1
Christina Loosestrife Herb	MOL000354	isorhamnetin	Neutrophil cytosol factor 1	NCF1
Herba Artemisiae Scopariae	MOL000354	isorhamnetin	Neutrophil cytosol factor 1	NCF1
Radix Bupleuri	MOL000354	isorhamnetin	Nuclear receptor coactivator 1	NCOA1
Glycyrrhiza uralensis	MOL000354	isorhamnetin	Nuclear receptor coactivator 1	NCOA1
Christina Loosestrife Herb	MOL000354	isorhamnetin	Nuclear receptor coactivator 1	NCOA1
Herba Artemisiae Scopariae	MOL000354	isorhamnetin	Nuclear receptor coactivator 1	NCOA1
Radix Bupleuri	MOL000449	Stigmasterol	Nuclear receptor coactivator 1	NCOA1
Flos Lonicerae	MOL000449	Stigmasterol	Nuclear receptor coactivator 1	NCOA1
[truncated: 1,288 more rows]

## Sheet: Supplementary Table 2
The active constituents and therapeutic targets of SLXG
Only OMIM	Only GeneCard	Only CTD	OMIM AND GeneCard NOT CTD	OMIM AND CTD NOT GeneCard	GeneCard AND CTD NOT OMIM	OMIM AND GeneCard AND CTD
BEVI	MIR1825	GSSOS1		AHDC1	CXCL8	TLR4
CF	TRE-TTC3-1	IGHV1-36		ANO6	ACOX1
CMT1A	MIR103A2	IGHV3-1		BCL2	MIR214
CTRCT45	MIR372	IGKV1-88		BUB1B	MIR150
DRTA4	MIR301A	IGKV3-5		CASP6	SOD2
ERAS	MIR552	IGKV4-70		CER1	BMP4
ERV1	RABGAP1L-DT	IGKV5-45		CFTR	LOXL1
ERV3	ENSG00000249001	KIF19B		CHRNA4	IL11
ETM1	MIR6881	MATR3-PS2		CLEC14A	MIR199B
FCGR3B	MIR373	NAIP3-PS1		CRLF1	NPPB
FL1	SERPINB4	RPL9-PS1		DHFR	FTO
FLD1	APOC4-APOC2	TRBV17		DYRK1B	TRAF6
GRBGD	HCCAT5	TRCG1		EGFR	OTUB1
HBD	TRA-TGC7-1	CYB5D1		ETS1	MIR18A
HIST1H3A	SMAD5-AS1	DNTTIP1		ETS2	WTAP
HSAN1A	SFTA3	FAM131A		FANCG	DUSP22
HYCX	CHKB-CPT1B	ADAM1A		FLCN	GPBAR1
IRIDA	CERNA3	BTLA		GH1	NOS3
LCA9	LINC-ROR	CFAP70		GHR	AFP
MDD	TMX2-CTNND1	CXXC4		HPGDS	PRDX1
MUC3A	PGR-AS1	CYP3A65		HTT	GNAI2
MUC3B	LEPQTL1	EDAR		IL18	SPHK1
MVA1	FAS-AS1	GRK1		IL2	MAP3K14
OCA1A	LINC01672	MORN1		JAM3	BCAP31
PCS	SOD2-OT1	ZFP41		KRAS	INSIG1
RECQL2	MT-TP	ZNF518A		LAPTM4A	RNF5
RHNA	MIR16-1	ZNF521		LBR	SYVN1
RHNR	MIR151A	GANC		LIG3	DNAJB12
SCTS	MIR95	TMEM182		LIG4	MIR182
SLE	MIRLET7D	TREX1		MIER1	AKT1
SWS	MIR26A1	TRPC4		MUC7	ATP5F1E
XIGIS	LNCARSR	CPAMD8		NCOA3	CXCR6
	LIVAR	DNAJC30		NMNAT1	PCOLCE
		EIF2D		OGG1	MAT1A
		FAAP100		RAF1	SLC2A4
		GOLGA1		REL	THBS2
		LIN52		RHCE	RUNX3
		TBC1D19		SHOX2	VTN
		ARL14		SIPA1L3	CHIT1
		ERAL1		SIRT6	THBS1
		FAM220A		SLC1A2	IL17A
		KNG2		SLC4A1	HILPDA
		MZT1		SLC6A20	ESR1
		SLITRK3		SLC6A8	AEBP1
		SNHG15		SLIT2	ACTC1
		SOX21		SMYD5	PCSK9
		MATCAP2		SOCS2	OSM
		MIR196B		STAM	GSTP1
		MIR26B		STAM2	HSD11B1
		PNMA3		TDP1	TNFRSF1A
		SWSAP1		USP8	GDF15
		COLCA1		VEGFB	AKR1A1
		DHRS13L1		WAS	MAP3K5
		FAM187B			AGER
		FCAMR			SLC25A13
		GTF2A1L			GREM1
		MARCHF10			PVT1
		MS4A4B			TIMP1
		PRSS55			MIR146B
		PYURF			LGALS3
		SNORD89			LGALS3BP
		TCEAL5			CCL2
		TDRD12			HGF
		THA1			MMP9
		ZFP146			MBOAT7
		ZNF418			H19
		AKR1A1A			STAR
		APRG1			TCF7L2
		FERD3L			PTX3
		FNDC9			MTHFR
		HIST3H2BA			NLRP3
		KLHL33			HMGCR
		PFN3			FABP2
		PKD1L3			MIR33B
		SSPOP			TGFB1
		SULT2A8			MIR155
		TSSK2			ACACA
		ZFP672			DGAT2
		ZNF763			CETP
		ZNF879			LPL
		CNBD1			APOC3
		CNTNAP5			HSD17B13
		HSD11B1L			INSR
		MIR376B			MLXIPL
		MIRG			HP
		OR8B12			HNF4A
		S100A10B			SIRT1
		TAFA3			SERPINE1
		TIMP2B			APOA1
		ZNF540			SCD
		LCE3C			SCARB1
		LINC03040			APOB
		MIR667			MAPK8
		SPRR2A1			RBP4
		SULT1A4			GCG
		ZNF468			FABP1
		OPN1MW			ADIPOR2
		ZNF662			CD36
		TPD52L3			ALB
		IFNA2			PPARGC1A
		SOD-4			MIR192
		HAND2			IL1B
		CCDC181			AHSG
		CCDC57			LEPR
		EMC10			IRS1
		GIMAP5			FABP4
		INTS11			SLC17A5
		SNX20			PPARG
		TACO1			DPP4
		USP44			SREBF1
		ADAMTS19			TM6SF2
		ANAPC15			FGF19
		C8H11ORF54			SREBF2
		DCAF17			GGT1
		FIRRM			CRP
		GINM1			FASN
		H1F10			UCP2
		IL23R			NR1H4
		JAKMIP2			CYP2E1
		SAMD13			PEMT
		TCTN2			FGF21
		TMEM161B			MIR7-3HG
		TMPRSS15			RETN
		ZNF267			IL6
		EVI5			PPARA
		MGARP			KRT18
		BCAS4			MTTP
		BLOC1S3			GPT
		CNTN5			HFE
		FBXL14			PNPLA3
		GCNA			LEP
		HES7			ADIPOQ
		MIER2			TNF
		POMK			MIR140
		SCGN			MIR27A
		SFR1			MIR10B
		SRSF12			MIR126
		TTC32			MIR200C
		UBAC2			MIR22
		ADGRD2			MIR130A
		CRYBB1			MIR200B
		GTPBP10			MIR203A
		HBG2			MIR27B
		IFITM10			MIR107
		KIR3DL1			MIR200A
		KLHL38			MIR31
		KLK2			MIR429
		MYL5			MIRLET7E
		PLEKHD1			MIR154
		RXFP1			MIR183
		SKAP1			MIR187
		TRPC7			MIR30A
		ZGLP1			MIR30D
		ZNF713			MIRLET7C
		ZSCAN18			MIR132
		ACSL1B			MIR17
		AND2			MIR29C
		CRYGB			MSR1
		DIPK2B			MIR451A
		FAM81B			MIR378A
		FCRL6			MIR33A
		MIR665			MIR34A
		MIR885			INS
		OR2W3			MIR21
		PISD-PS3			MIR122
		STX1B
		ARHGAP11B
		CALHM3
		CLRN1
		EQTN
		IGF2B
		NFE2L2B
		PRL8A9
		PRSS21
		QRFP
		SIGLEC6
		SRARP
		TP53AIP1
		TRHR2
		TTLL2
		WDR49
		ZNF19
		ZNF461
		DIMT1L
		IGHA1
		MBD3L2
		OR6Y1
		SERTAD4-AS1
		SHOX
		SPRR2C
		SULT2A7
		THAP8
		WBP2NL
		ZNF333
		MIR302A
		PCDHB17
		ZFP574
		ZNF316
		CHI3L3
		OR5W22
		COL9A2
		ELF2
		NAT10
		OR7G17
		TAAR3
		TBC1D14
		OR52J3
		MIR1973
		MRPL23-AS1
		RFPL4
		SLC25A36A
		DEFB33
		EPHA4B
		NKAPP1
		OR4X1
		PAGE2
		SELENOW1
		TRPA1
		OR13C7C
		OR1AD6
		OR1E2
		RAD51AP2
		AANAT1
		AKR1C13
		CATSPERG2
		CCDC74A
		CLLU1
		COPS7B
		CSMD3
		DEFB28
		DELE1
		FAM24A
		GSG1L
		H3C7
		INTS4
		KRBOX1
		MIR124-3
		MIR126B
		MIR1953
		NDUFAF8
		OR10H2
		OR10H5
		OR5M10
		PHOX2A
		PPP1CAB
		PPP1R17
		RHPN1
		RNASE2
		SPRN
		TAFAZZIN
		TCFL5
		UBXN2A
		VIPAS39
		ZBTB47
		CDRT15P3
		CLCA3P
		CLEC12A
		CPS1-IT1
		GPR34
		HLA-V
		HMX1
		KRTAP10-4
		KRTAP13-3
		KRTAP5-10
		LINC00523
		LINC01555
		MIR135B
		MIR186
		MIR466D
		MIR92A2
		NLRP13
		RTP5
		SNORA29
		SVBP
		ZIM3
		CT45A3
		DEFB108B
		MIR467F
		OR10G7
		OR12J2
		OR13P3
		OR5AN6
		CYORF15A
		ELSPBP1
		OR52D13
		TAS2R8
		H2AJ
		HSFY2
		LECT2L
		MIR466G
		PRAMEF20
		VMN1R26
		MCTP2B
		MIR1983
		MIR466J
		OR5T5
		PPARDA
		SPERT
		PAR1
		CPSF2
		GPRIN3
		LDLRAP1
		NAGS
		CERS3
		CFAP77
		CMTR2
		RIBC1
		ZNFX1
		AK8
		APOO-PS
		ARL4AOS
		CCNI2
		CEACAM20
		CYP2J15-PS
		DALIR
		DANCR
		FAM136B-PS
		IGHV1-76
		IGKV14-100
		KLHL38B
		LIPO2
		LTO1
		MAP10
		MID1-PS1
		MIR6407
		MIR7016
		MIR7659
		PIN4-PS
		PLATR7
		PPP1R3E
		RPL15-PS6
		RPS11-PS2
		SCGB2B25-PS
		SCN11A
		SIKE1
		SLC6A19A.1
		TBC1D13
		TNIP3
		UBQLNL
		WRAP73
		ZFP568
		ZSCAN20
		ABCB6A
		AHR1B
		ATAD3C
		BPIFB4
		C3ORF20
		CATSPERB
		FMR1NB
		LGALS2A
		LKAAEAR1
		MIR374A
		NTMT2
		TEX13B
		UGT1B1
		AMY2A5
		CCDC70
		CRYGE
		GAREM
		GOLGA8IP
		LINC00597
		NXF7
		PGAM4
		RAX2
		SEPTIN14
		SLC22A18AS
		TMEM114
		ZNF230
		ZNF880
		C11ORF87
		C17ORF58
		CENPBD1P
		FAM186B
		GTF2IRD2B
		MIR155HG
		MIR539
		OLMALINC
		OR51K2
		RT1-T24-4
		RUSC1-AS1
		SMR3B
		TMEM31
		ZFP287
		CLEC4B2
		HBB-Y
		HSP83
		MIR449C
		MIR590
		MS4A3
		RXFP4
		GRXCR1
		RPS4Y1
		CST4
		GKAP1
		ADAMTS6
		GPR19
		AARS2
		CSMD2
		EAPP
		EXOSC1
		H2BC7
		MAGEL2
		NPAS4
		NSUN3
		PPP1R36
		SNURF
		ZNF160
		CCR10
		GSKIP
		JMJD4
		KLK7
		MTERF1
		SPINK2
		ZC2HC1C
		CYP2J3
		GFRA3
		KCNN3
		PARD3B
		RBPMS2
		TNFRSF4
		SIK3
		TBCEL
		FREM1
		IRX4
		TXNL4B
		SLC22A11
		CNOT11
		JRKL
		LRRC14
		LYSMD1
		PRDM9
		PRSS56
		ARMCX6
		ATOH7
		BTNL10
		CNTN6
		DMRTA1
		EMC7
		GIMAP1
		H2-OB
		HAUS3
		REXO5
		SFT2D3
		SLFN4
		SMIM19
		SNHG3
		SYCE1L
		TMEM132E
		CLEC18B
		CYGB1
		DCDC2B
		ETV5B
		FAM86B3P
		FAM98C
		GSTP3
		GSTT1A
		GSX2
		H3C3
		LRRTM3
		MRFAP1L1
		NOTO
		PNMA6A
		SLC2A4RG
		STPG3
		SULT1C4
		ZFP398
		ZNF566
		ABCA10
		ABCC6P1
		C11ORF21
		CYP2D5
		KCNA10
		KLRA2
		LYPD8
		MIR493
		OXER1
		RBMXL2
		SAGA
		SLC22A22
		SLC26A10P
		STFA1
		TPI1B
		VTG7
		ZFP639
		ZNF182
		ZNF497
		CATSPER3
		CD1D2
		DBX2
		GPR15LG
		KRTAP19-1
		LIP1
		MIR181B1
		MIR450A1
		OTOR
		PIGYL
		ZNF487
		ATP1B1A
		CSTAD
		NID1A
		PKD1P1
		RABL2B
		SVS5
		ZNF181
		GSTS2
		SFTA2
		AGO1
		ALDH16A1
		ENY2
		IFT74
		MTB
		PRPF38B
		SH3TC2
		HECTD2OS
		ANKRD52
		CCDC134
		CCDC142
		CHD6
		FANCB
		JMJD7
		MFSD6
		PLCH2
		PPFIA1
		HMOX1A
		LRIG2
		MIR335
		NEMP2
		NRG3
		NUP42
		PFKFB4B
		UCA1
		ZMYM1
		ZNF562
		ARMC7
		CRNDE
		MIR331
		TSPAN10
		FAM78A
		KANSL2
		LDB1
		MACROD2
		SCUBE3
		TBCE
		CYP4A3
		MIR145
		CARNMT1
		COA4
		FAM204A
		IGIP
		KIAA1958
		NACAD
		PIGG
		S100A5
		SERPINA3G
		SLC9A4
		SMIM12
		SPPL2B
		TOGARAM2
		TSNAXIP1
		VSIG1
		VWC2
		ZFP655
		ANO8
		CETN4
		CNTNAP4
		DPY19L4
		KRT71
		LHX5
		MFSD6L
		PCDHGB4
		RGS22
		SOD-3
		TMEM91
		TTC29
		ZFP276
		ADGRF2
		ASB17
		ATP6V1G3
		CAML
		EHBP1L1B
		ERV3-1
		KPRP
		MZT2A
		ODF4
		PEA15A
		RTN4RL2B
		SPACA4
		WEE2
		ZFP667
		ZNF23
		ANKRD36BP1
		DTR
		EXOC3L
		FBXL21P
		IGK
		PRECSIT
		RBM46
		RNR1
		SELK
		SNORA5A
		SPANXD
		TPT1-AS1
		ZNF789
		ABCC13
		ATAD2B
		BEND6
		C20ORF203
		GABRG2
		HLA-DOB
		HSP23
		MIR153
		MTMR8
		NUBP2
		SBP
		ST20
		DEFB41
		HMGB1P1
		OR6F2
		PART1
		PRL3A1
		SPANXC
		ZFP941
		MIR208A
		TRIM30B
		LCN5
		PRL6A1
		SH2D1B1
		GPX
		D5ERTD605E
		CHKB
		CREBL2
		FGF14
		PABPC1L2A
		SFT2D2
		STARD8
		ALOX12P2
		FMO6P
		OR10AK11
		IER2B
		MPEG1.1
		OR2J3
		SNAR-G1
		SOUL5
		UXT-AS1
		ZNF833P
		HMOX2A
		ARRDC1
		BEST4
		CARNS1
		FDXACB1
		KERA
		KXD1
		LINC02610
		MESD
		OR5AK2
		PRR18
		RSPH4A
		SILC1
		TDRD6
		TMEM221
		TMEM241
		WDR83OS
		ZFP322A
		ABRA
		GDPGP1
		H2BC26
		KHDC3L
		KRTAP10-1
		KRTAP10-12
		LINC01565
		LINC01600
		LRRC46
		LRTOMT
		OR5L1
		OR8G24
		TAAR8
		TGFB2-AS1
		TNP1
		ZNF274
		APOBEC2
		MIR7-3
		RAB44
		OR2T34
		ERICH6B
		OR12E13
		OR2T3
		OR4B1C
		PRSS42P
		REXO1L2P
		OR10U3
		OR9G19
		OR9S14B
		OR56B6
		DNAH17
		FGD5
		GMPR2
		HLA-DPA1
		NT5DC3
		RBM4B
		SCN10A
		TRIQK
		OR4F14E
		BCAS3OS1
		GSSOS2
		IGKV2-112
		IGKV4-90
		IGLV2
		MIR6362
		MIR8120
		RPL19-PS3
		RPL26-PS6
		SNHG7OS
		ZFP972
		ADGRE2
		AIPL1
		C11ORF68
		CCT6B
		CIAO1
		CRACR2A
		DHRS12
		DOC2A
		FGF16
		FIP1L1
		GADD45BA
		IKZF3
		ITFG1
		L1TD1
		LIPT1
		LYSET
		NDST4
		NFIL3-6
		NPIPA1
		NR2E3
		PDSS2
		PNPLA1
		SLAMF6
		SLC35C2
		TMEM198B
		TMEM200C
		TYMSOS
		UBASH3A
		WAC
		WASHC3
		WNT8B
		ZCRB1
		ZNF200
		ZNF226
		ZNF654
		ACP7
		FRRS1L
		HES3
		MIR328
		RIC1
		TMUB2
		TNP2
		ZNF239
		DEFB4A
		ELNB
		HHLA2
		PPIEL
		CLDN3D
		CYP2K21
		DNMT3AB
		FOXO3B
		FOXQ1A
		GSTT4
		HNRNPA1L2
		MGAT4D
		PITX1-AS1
		SNORA75
		TRIML1
		ANKRD30A
		ATP11AUN
		CFAP107
		FAM209B
		FAM228B
		GPX4B
		HCG18
		MAGEB2
		MIR129-2
		MIR383
		OR1D2
		PBX1A
		PRKRIR
		SLC22A31
		SLC2A11L
		WISP2
		ZFP512
		ACTC1B
		ANXA5B
		ASB16-AS1
		DBH-AS1
		FOSL1A
		GPR78
		KLK1B8
		LINC00482
		SERPINA1F
		SPDYE8
		ST5
		TCRA
		VIP
		ZFP125
		CGB1
		HEATR9
		IFIT1BL1
		ITGB2L
		MS4A6BL1
		TMEM190
		MIR323
		TOB2P1
		IFI206
		DHPS
		RTEL1
		TM2D1
		CFAP20DC
		CYP27C1
		H2BC13
		LYPD2
		SAXO4
		SLC26A8
		SLC35E2B
		VCF1
		AK6
		ASIC5
		CD101
		CYP4F39
		IGH
		KDM4D
		LCTL
		LILRA6
		MYF6
		NOP9
		NXPH2
		SLC6A5
		ZFP609
		HMGXB3
		ZNF592
		ZNF780A
		ZSCAN16
		CAR7
		GBP9
		ANGPT4
		BCAS2
		GIT1
		GPR132
		INO80D
		TMEM218
		UBN1
		NOL9
		CXCR1
		ACAP1
		CHD5
		LOXL3
		NDFIP1
		NUDT2
		SULT2A6
		CABP7
		CFAP65
		COL25A1
		DPH7
		PAXX
		PDILT
		PHOX2B
		AANAT
		C9ORF40
		CDHR4
		COPS9
		DPY19L2
		EFCAB3
		GAL3ST3
		GBGT1
		HLA-DRB5
		IQCC
		KPTN
		MCPT2
		MIR361
		MROH8
		PHAF1
		PIERCE1
		PLAAT5
		RP1L1
		SCNM1
		SOHLH2
		TBATA
		TMPRSS11E
		ZNF512B
		ABITRAM
		H2-DMB2
		MKNK2B
		ZNF672
		CYP-35A2
		ANTXRL
		ATP6V1AB
		C2ORF74
		EEF1AKMT4
		FAM69C
		HOXC12
		REREB
		TAS2R4
		ZFP112
		ZFP830
		ANKRD20A11P
		BPIFB3
		CCDC27
		CLDN20
		CLPSL2
		CMC4
		FAM170B
		HSP68
		IZUMO2
		KRT26
		LPAL2
		MATCAP1
		OOSP2
		PABPC4
		SPMAP2L
		TXNDC8
		TXNIPB
		WFDC11
		ZFP773
		AGAP4
		CES2F
		DUXAP10
		LDHBA
		MIR302D
		OR13J1
		OR6F1
		SLFN12L
		ZFP566
		AADACL3
		CA4B
		GADD45AB
		GBP10
		OR52A5
		AKIP1
		CCL27
		EAR3
		FAM136A
		KCTD9
		OR1Q1
		ORC3
		PPP6R1
		PTDSS2
		TMEM80
		TRIM61
		WWC3
		ZCCHC8
		EGFEM1P
		WASH2P
		PHF11A
		CYP2D37-PS
		CA1
		FGF18
		KCND2
		PRR33
		STARD10
		ATP8B3
		CDKL1
		CHST7
		CTCFL
		DLEU7
		EPS8L1
		HEMK1
		HPS6
		IFT140
		MAGIX
		MROH2A
		MSTN
		MTRES1
		OSCP1
		UBL7
		VARS2
		ZDHHC20
		ARHGAP36
		C3ORF38
		CFAP46
		DCD
		ETV2
		FCER2A
		FSCN3
		GZMC
		KCNK15
		MIR671
		MTCL3
		NDUFAF5
		PDF
		PPEF1
		PPP2R3B
		REP15
		SLURP1
		SRY
		TAC2
		UGT2B38
		XKR9
		ZFP330
		ZNF689
		GGNBP1
		IL1F10
		MAP3K15
		RPL3L
		UBA52
		GUCY2E
		PHF11B
		RAI1
		AIDA
		AIP
		CTC1
		CUL7
		CYP4F4
		EDF1
		ELFN2
		IGHMBP2
		LHX4
		MRPL35
		RDH14
		SUGP1
		TTC38
		GPR84
		SLC4A5
		TAPBPL
		CACUL1
		CLEC2L
		CNBD2
		CPLANE2
		ERDR1X
		GFI1B
		GPR21
		LRRC57
		MORC1
		NIBAN3
		NPFF
		VNN2
		ZFP185
		ZFP69B
		ALG10
		CAPN11
		CLEC12B
		DRGX
		GABRA1
		GATC
		MFSD2
		MMP27
		PCDHGA3
		PRORSD1
		RBP2B
		SH2D1A
		TRP53BP2
		ZFP592
		ZFP593
		ZFP644
		ZFP958
		ZNF432
		CCDC60
		KLRC3
		NSMCE3
		H2-T24
		SLFN9
		ADAM28
		ADAMTS3
		BDP1
		CACNA2D4
		CAPS2
		CMAH
		CYP2C12
		DSTYK
		EVA1C
		FAM161B
		GRSF1
		H2BC6
		KCNIP1
		MYO16
		NDNF
		ODF2L
		POU2F3
		PPIE
		RPE65
		SCML4
		SLAIN2
		SPTSSB
		SYNE4
		TAGAP
		ZMYND15
		MAGEA11
		LINC00460
		OR2B2
		RNU6ATAC
		TMPRSS12
		CECR7
		DOXL2
		IGKV6-14
		ITM2CB
		MROH9
		MUM1L1
		OR5AS1
		OR8B4
		POM121L9P
		AQP7P1
		CEACAM2
		COL5A2A
		DEFB132
		DGCR5
		DNAAF6
		HMGA2-PS1
		LCE1A2
		OR2AV9
		OR4G17
		PRSS33
		PRSS54
		SERPINA3A
		SNAI1A
		SNORD15A
		TPM3P9
		HSP90AB2P
		MIR298
		OR3A1
		SCGB1D4
		TMCO5A
		ALPPL2
		CGB5
		CSHL1
		CTCFLOS
		GBA1LP
		OVOL3
		CLCA3A2
		IGHV1-54
		SLC12A9
		SYCP1
		ZCCHC17
		ARHGEF15
		ATP10B
		DLGAP3
		HCAR3
		MPHOSPH10
		MRPS10
		PDCD2L
		PKHD1L1
		SLC25A21
		SVIP
		THAP2
		ANXA8L1
		ARSL
		COX8C
		DDX60L
		DLEC1
		KLK5
		KRT83
		MMP13A
		MYO3A
		NFKBIAB
		NT5C1B
		PCDHA6
		PLEKHG4B
		REC114
		RPS4Y2
		ZFP407
		ZNF202
		ZNF428
		ZNF512
		ARMC12
		C16ORF87
		COX4
		CYP4A32
		DBIL5
		FTX
		H2BC1
		KLRE1
		KRT42
		LINC00304
		PDE6G
		SEPTIN1
		ZNF121
		ZNF248
		ZNF628
		ZNF680
		MIR128-1
		GSTD2
		ACTR3B
		AMER1
		BLOC1S1
		CHCHD5
		CPA3
		CYP4V3
		IL17RC
		IST1
		L3MBTL1
		MED7
		OXA1L
		RASGEF1A
		SCRN3
		SLC6A17
		SLC9B2
		TOM1L1
		VSTM4
		YIPF3
		ZC3H10
		ZFYVE27
		ATP6AP1L
		DGCR2
		HERPUD2
		LRRC7
		LSM8
		MYSM1
		NR6A1
		RFESD
		RRP8
		SDR16C5
		SPDYA
		SRA1
		TMEM185B
		TOP3A
		TTC8
		UTP25
		CDC40
		CYP2D4
		PRR23A
		TMEM200A
		SNORD116-8
		C11ORF40
		CORO2BA
		CRYGD
		CTSL.1
		CXCL8B.3
		GCH2
		H2-T22
		KRT73
		LINC00588
		MIR181D
		MPX
		OPALIN
		PCDHB11
		SLC66A1L
		SLC9B1
		XKR7
		ZNF280B
		ZNF488
		ZNF511
		ZNF550
		ZNF70
		C9ORF152
		EFCAB12
		ERVW-1
		FOXO3A
		NLRP5
		PRR36
		RDH1
		SAAL1
		SLC2A11
		ZNF587
		ZNF681
		ZNG1
		MIR196A1
		OR3A4P
		OR8C16
		DMBT1L1
		KRTAP5-11
		OR2G6
		ANKRD20A3P
		COL10A1
		PAK6-AS1
		STX11
		WBSCR25
		HSP25-PS1
		ZNF705G
		OR5G27B
		ABCB5
		ALKBH2
		APTR
		BTBD18
		CCM2L
		CHURC1
		DIMT1
		DYDC1
		ETAA1
		FIBCD1
		GATB
		GYG2
		KLHDC9
		MATN1
		MCRS1
		MIDEAS
		MTMR14
		NLRP14
		NT5C3A
		SH2B1
		SP140
		STYK1
		TBC1D22A
		TEX13A
		TMEM170B
		TNFRSF13B
		UBXN8
		VPS28
		ZBTB8A
		CCDC172
		DEFB124
		HSD3B3
		OR10AA1
		REG3B
		SNORD21
		SNX29P2
		SPDYE4
		TMEM132C
		ZNF90
		HBM
		HTN3
		IL26
		KAT6A
		LINC01558
		LINC02870
		OR2R11
		PDCL2
		RAET1B
		SH2D4A
		SKOR2
		SNORD50B
		CYLC1
		DEFB42
		HULC
		KPNA3
		NKX2-9
		OR2V1
		OR5P58
		SNORD82
		MIR471
		OR7G29
		PCARE
		OR2T26
		LINC00652
		IGHV10-1
		IGHV1-58
		IGHV1-80
		IGHV5-9-1
		AIRIM
		CCNI
		DMRT3
		ABCC11
		C16ORF74
		CAR9
		ELOVL4B
		FHL5
		GDAP10
		HIF1AL
		KRT6C
		MIR4435-2HG
		NAIF1
		OXGR1
		PCDHA8
		RNF17
		SETD9
		TEKT5
		UCMA
		ZNF555
		ANKLE2
		BIVM
		CCDC102A
		CDH24
		CYP2C13
		DAND5
		FAM86C1P
		IL17F
		MAU2
		MIR24-1
		MIR322
		MIR433
		MOB3C
		MRPS36
		PCDHB22
		PIWIL2
		PVRIG
		REX1BD
		RPRML
		RUP2
		SERPINA9
		SLFN1
		SOCS3B
		STARD6
		TCERG1L
		TRHR
		UBE2D4
		UBTD1
		VTA1
		WAP
		YIPF7
		ZNF273
		RT1-EC2
		ZFP647
		CHN1
		AP1AR
		C15ORF39
		CEP89
		COA8
		DMAP1
		KATNA1
		MEAF6
		MOB2
		MRM1
		NAXD
		PJA1
		REXO1
		SCD5
		SNRNP48
		SPPL3
		TLCD5
		TMEM8B
		TOMM6
		TTLL6
		VWA7
		AKAP3
		C8ORF34
		CFAP157
		CFAP47
		CRISP3
		FTH1A
		GID8
		GJD3
		KCTD19
		MIR376C
		SLC35E2
		ZFP536
		ZFP579
		ZNF419
		ZNF426
		ZNF460
		ZNF513
		CD1A
		LRRC43
		MIR674
		MIR9-1HG
		POTEE
		UTS2B
		ZDHHC8BP
		ZFP524
		ZNF761
		AHR2
		CYP-34A9
		PSCA
		WDR4
		ZFP239
		CCDC65
		CFAP52
		GRIP2
		SSH3
		ZIC4
		ANKRD55
		BMP10
		CHST10
		CLEC4A1
		CTDP1
		DUSP15
		ELAC1
		EMSY
		FAM234A
		FRA10AC1
		FXYD4
		GGA1
		GJB4
		HS2ST1
		IGKC
		KDELR1
		LIN28B
		LSM1
		MAPKBP1
		MFSD11
		PANK4
		SARS2
		SNAP47
		TANGO2
		TMEM230
		ZNF451
		CXCR5
		L3MBTL3
		NOL8
		PADI4
		PRKD2
		SRGAP2
		CCER2
		CETN1
		DNMT3BB.3
		HPDB
		BIRC5A
		C2CD6
		D6WSU163E
		GJA6
		LINC00942
		NPIPB6
		OR2Y1
		OR4D1
		OTUD6A
		PRSS42
		TDRG1
		FSTL1B
		OR4K5
		PRKCBB
		PRL2C1
		UQCC
		ABT1
		AGE-1
		AIRE
		ARV1
		CA13
		CCDC115
		CD177
		COX18
		ERICH1
		FAM86JP
		FAM8A1
		FCER1A
		GPR108
		HCRTR2
		HESX1
		IFNL2
		IFTAP
		MAGEB18
		MRM2
		MROH5
		NUDT10
		OCEL1
		RBM48
		RIPOR3
		RNF121
		RPP30
		SPRR2K
		TEDDM1
		TMEM104
		VPS39
		CAPZA1
		CLEC2B
		GFY
		OR1J13
		OR2F2
		HSP-3
		OR2O1
		OR51F2
		IGKV6-32
		OR2Y1F
		RPS15A-PS4
		RBM3OS
		VMN2R3
		GPR179
		KCNK18
		LRRC74B
		MAP3K19
		MIR1945
		MSANTD1
		PRLHR
		TMEM101
		ZFP282
		ZNF674
		ASB15
		CCN2A
		CYP3A57
		F13A1B
		HS3ST4
		IGSF23
		KIAA0586
		KRTAP3-1
		LCN1
		LINC00174
		MIR138-1
		MIR197
		MIR21A
		MIR505
		MIR582
		MIR600HG
		MUP9
		MYADML2
		PABPC1B
		PCDHGA1
		PROL1
		PRSS57
		RLN3
		RNASE2A
		TBXT
		TMEM187
		ZNF831
		ANKRD63
		ANXA2P1
		CATSPER1
		CYP3A59
		MIR338
		ZFP641
		IGHD
		TRBC1
		ACVR1C
		NAA50
		NCBP1
		NOD2
		PURB
		ACSF3
		CMC2
		CTSG
		ENKD1
		FAM149B1
		IGFBP1B
		LILRA5
		MMS19
		SYCP2
		TMEM141
		VPS26B
		ZFP280D
		AGTR1B
		APOL2
		CEACAM10
		DNAAF11
		H2AC15
		KCNMB1
		P2RY13
		QNG1
		SULT1C3
		TM9SF1
		TP53RK
		ZNF638
		ZNF655
		DNM3
		MFAP3L
		SHROOM3
		AKR7A5
		ARHGAP39
		BIN2
		C2CD4B
		EID2B
		JTB
		KCNH7
		MDP1
		MIIP
		PAXBP1
		PCDHA9
		PIGH
		PODN
		RNF111
		RNFT1
		SLC4A10
		TTLL9
		UVSSA
		XXYLT1
		CA5B
		CLASRP
		H2-Q10
		IRS3
		MFSD5
		MTNR1B
		NHLH2
		PLPP7
		RASL10A
		RNF135
		STK36
		TSR2
		ZNF394
		AKIRIN1
		DLGAP1
		KMT2E
		SAE1
		ARHGEF33
		C3ORF33
		CNTNAP5B
		DHDH.1
		DNM3OS
		FAM135B
		OPN1SW
		PCDHB10
		PCDHGB2
		POU6F2
		SPATA22
		SPRY3
		TMEM240
		ARL13A
		CCDC178
		CCZ1B
		CLNK
		MIR370
		MRGPRX3
		MTNA
		MYO1H
		PDHA2
		POU3F4
		PRSS32
		RT1-M3-1
		SLC23A4
		SMTNL1
		SYCN
		TMEM196
		ZFP617
		ZNF524
		ZNF695
		OR51E2
		REG1A
		TMEM88B
		ZNF304
		IGLC2
		CTDSP2
		DENND1B
		DNAH1
		MBTD1
		NCSTN
		SNX16
		ARF2
		ATXN7L3B
		CALHM6
		CRACD
		DNAJC14
		DSG1
		H3C8
		H4C1
		HBZ
		HTR5B
		IBA57
		IL9R
		JSRP1
		KIAA1549
		MIR130B
		MRPL21
		MTERF4
		MTIF3
		PDCD1LG2
		POP4
		PPP1R35
		PRM1
		PRORP
		RHOX5
		SCYL3
		TMA7
		TOGARAM1
		UNK
		UPK3A
		WDR27
		XAB2
		ZFP395
		ZSCAN2
		CYP2B15
		FAM200C
		TCEAL7
		CDKN2AIP
		DHX37
		JPT2
		KCNE2
		KDSR
		ZDHHC14
		PDS5A
		KRT39
		ZFP954
		CT55
		EIF5AL1
		GLRA4
		IRX2-DT
		KPLCE
		OCM2
		OR2Y16
		OR6T1
		OR7G1
		OSTCP1
		SPMIP3
		TP53TG5
		ZNF835
		C11ORF97
		HMT-1
		LCE2A
		OR5M11
		OR8G50
		RAB41
		SNORD34
		SSX3
		ZFP85
		ZNF48
		ZNF844
		AMZ2P1
		ANKRD45
		BPIFA3
		C15ORF62
		C6ORF136
		CCDC63
		CFAP100
		CIMAP1D
		DLEU1
		DSCR10
		EOLA2
		FBP1B
		GARIN1A
		GGT1A
		HEPHL1
		INAB
		KEAP1B
		KRTAP12-2
		MAGEA1
		MAPK1IP1
		MIR1307
		MIR669C
		OR10AL6
		OR52H2
		OR5D47
		PCDHGB8
		PMP22A
		RTL10
		SEMA3AA
		TAS2R5
		TSSK5
		UCN3
		ZAR1
		ZFP319
		ZFP637
		ZFP775
		ZNF25
		ZNF747
		B3GLCT
		C1ORF122
		CCDC152
		CCDC175
		COMMD2
		DCAF15
		DNAI7
		DTD2
		DYNLRB2
		ELAPOR2
		FAM53A
		FOXN2
		H3F3A
		IGF2-AS
		KCTD21
		MFSD9
		MILR1
		MSS51
		MYZAP
		NAA60
		NAF1
		NKAIN2
		NRSN2
		OAS1B
		OPA3
		PABPC4L
		PEX5L
		RAB4B
		RAPGEF6
		SH2D3C
		SIGLEC10
		SMIM10L2A
		TENT2
		TERC
		THAP7
		TRIM44
		ZFP422
		MIR574
		KRTAP2-2
		IFIT3B
		OR6C3
		ARHGAP33OS
		FBL
		IGKV6-25
		IGKV3-7
		IGKV4-55
		ALMS1
		CTLA4
		DAGLA
		HLA-C
		RAP1GDS1
		SEMA3G
		AHSA2P
		ANO5
		BTBD6
		CDNF
		CNOT6
		DCAF12
		DKKL1
		DTX2
		FHIP1B
		FSD1
		IFT52
		IQUB
		KIFBP
		KRBA1
		LPAR5
		MALSU1
		MAP6D1
		MMEL1
		PEX10
		RAMAC
		RAX
		RBFA
		TMEM223
		TMEM94
		TVP23B
		URAH
		ARMT1
		BBIP1
		CDK3
		IGHG1
		IL17B
		PYHIN1
		RMND5B
		ZNF430
		BPNT1
		GCSH
		GPX1A
		PARVB
		PLEKHA7
		SULT1A3
		ALDH9A1A.1
		BOD1L
		C1ORF56
		CLDND2
		GUCY2G
		GUSBP4
		H2-BL
		LINC00673
		PABIR3
		SNORA74A
		SPINK13
		UGT8A
		ZFP518A
		ADM5
		ASCL3
		CHIL4
		EFCAB8
		FBXL21
		MTL-2
		OAS1I
		PSMB11
		PTGS2B
		SFTPA2
		SMIM6
		ZNF35
		CBY2
		CYP2A22
		G6PD2
		P2RY8
		DDX23
		DLG3
		HDAC10
		MYT1
		RSPH9
		SFMBT1
		SLC7A3
		ABHD17C
		ANTKMT
		BOD1
		CIR1
		CWC15
		CYB561A3
		GPRASP3
		IL11RA
		MIR423
		NOPCHAP1
		NPFFR2
		OGFOD3
		PSKH1
		RBM27
		RFT1
		SHARPIN
		SNHG5
		SPATA24
		TEKT2
		TMEM132B
		TRAF3IP1
		TSEN34
		VSX2
		WDR25
		ZDHHC11
		BORCS8
		C1ORF54
		CYP1C1
		FUT9
		H4C2
		MCUR1
		MIR324
		MUG2
		NRADD
		RASGRP4
		SYT14
		TRAPPC13
		ZBED6
		CDH16
		MAGI3
		MRE11
		PPOX
		PRPF39
		SCN7A
		SNX7
		AKR1E2
		B3GNT9
		BORCS7
		BRK1
		CD1D
		DPCD
		DRC1
		GLYATL1
		H3C6
		HTR5A
		INSYN1
		LMNTD2
		MANBAL
		MCMDC2
		MIR99AHG
		ODR4
		OPTC
		PLPPR5
		RASSF10
		SPIC
		TCAF2
		TMEM220
		TRIM10
[truncated: 15,484 more rows]

## Sheet: Supplementary Table 3
The drug-disease intersection targets
Only Diease	Only Drug	Diease AND Drug
TLR4	ABAT	BCL2
AHDC1	ABCC1	EGFR
ANO6	ABCG2	RAF1
BUB1B	ACP3	CXCL8
CASP6	ADCY2	NOS3
CER1	ADH1B	AKT1
CFTR	ADH1C	PCOLCE
CHRNA4	ADRA1B	SLC2A4
CLEC14A	ADRA1D	GSTP1
CRLF1	ADRA2A	TIMP1
DHFR	ADRB1	MMP9
DYRK1B	ADRB2	HMGCR
ETS1	AHRR	ACACA
ETS2	AHSA1	SERPINE1
FANCG	AKR1B10	APOB
FLCN	AKR1C1	PPARG
GH1	AKR1C3	DPP4
GHR	ALOX5	SREBF1
HPGDS	APP	CRP
HTT	AZIN1	FASN
IL18	BAD	IL6
IL2	BAX	PPARA
JAM3	BCL2L11	MTTP
KRAS	BIRC5	ADIPOQ
LAPTM4A	CA2
LBR	CACNA2D1
LIG3	CASP3
LIG4	CASP7
MIER1	CASP8
MUC7	CASP9
NCOA3	CAT
NMNAT1	CAV1
OGG1	CCL24
REL	CCNA2
RHCE	CCNB1
SHOX2	CCND1
SIPA1L3	CD14
SIRT6	CD163
SLC1A2	CD40LG
SLC4A1	CDK1
SLC6A20	CDK2
SLC6A8	CDK4
SLIT2	CDKN1A
SMYD5	CES1
SOCS2	CHEK1
STAM	CHEK2
STAM2	CHRM1
TDP1	CHRM2
USP8	CHRM3
VEGFB	CHRM4
WAS	CHRM5
ACOX1	CHRNA2
MIR214	CHUK
MIR150	CLDN4
SOD2	COL1A1
BMP4	COL3A1
LOXL1	CREB1
IL11	CTNNB1
MIR199B	CTRB1
NPPB	CTSD
FTO	CUTA
TRAF6	CXCL10
OTUB1	CXCL11
MIR18A	CXCL2
WTAP	CYP19A1
DUSP22	CYP1A1
GPBAR1	CYP1A2
AFP	CYP1B1
PRDX1	CYP3A4
GNAI2	DCAF5
SPHK1	DIO1
MAP3K14	DRD1
BCAP31	DUOX2
INSIG1	E2F1
RNF5	E2F2
SYVN1	EBAG9
DNAJB12	EEF2K
MIR182	EGF
ATP5F1E	EIF6
CXCR6	ELK1
MAT1A	EPHB2
THBS2	ERBB2
RUNX3	ERBB3
VTN	ESR2
CHIT1	F2RL2
THBS1	F8
IL17A	FASLG
HILPDA	FOS
ESR1	FOSL2
AEBP1	GABRA1
ACTC1	GJA1
PCSK9	GOT1
OSM	GRIA2
HSD11B1	GSK3B
TNFRSF1A	GSR
GDF15	GSTM1
AKR1A1	GSTM2
MAP3K5	HAS2
AGER	HIF1A
SLC25A13	HK2
GREM1	HMOX1
PVT1	HSF1
MIR146B	HSP90AA1
LGALS3	HSPA5
LGALS3BP	HSPB1
CCL2	HTR3A
HGF	ICAM1
MBOAT7	IGF2
H19	IGFBP3
STAR	IGHG1
TCF7L2	IKBKB
PTX3	IL10
MTHFR	IL1A
NLRP3	IL2RA
FABP2	IL4
MIR33B	IRF1
TGFB1	IRS4
MIR155	KCNH2
DGAT2	KDR
CETP	LBP
LPL	LDLRAD4
APOC3	LTA4H
HSD17B13	LYZL6
INSR	MAOA
MLXIPL	MAOB
HP	MAP2
HNF4A	MAPK10
SIRT1	MAPK13
APOA1	MAPK14
SCD	MAPK3
SCARB1	MBLAC1
MAPK8	MCL1
RBP4	MDM2
GCG	MET
FABP1	MMP1
ADIPOR2	MMP10
CD36	MMP2
ALB	MMP3
PPARGC1A	MPO
MIR192	MYC
IL1B	NCF1
AHSG	NCOA1
LEPR	NCOA2
IRS1	NDC80
FABP4	NFE2L2
SLC17A5	NFKBIA
TM6SF2	NKX3-1
FGF19	NOS2
SREBF2	NPEPPS
GGT1	NQO1
UCP2	NR1I2
NR1H4	NR1I3
CYP2E1	NR3C1
PEMT	NR3C2
FGF21	NUF2
MIR7-3HG	OLR1
RETN	OPRD1
KRT18	OPRM1
GPT	PARP1
HFE	PCNA
PNPLA3	PGRMC1
LEP	PKIA
TNF	PLA2G4B
MIR140	PLAT
MIR27A	PLAU
MIR10B	PLB1
MIR126	PLPP3
MIR200C	PON1
MIR22	POR
MIR130A	PPARD
MIR200B	PPP3CA
MIR203A	PRKCA
MIR27B	PRKCB
MIR107	PRSS1
MIR200A	PSMD3
MIR31	PTGER3
MIR429	PTGES
MIRLET7E	PTGS1
MIR154	PTGS2
MIR183	PYGM
MIR187	RASA1
MIR30A	RASSF10
MIR30D	RELA
MIRLET7C	RIPK2
MIR132	RUNX1T1
MIR17	RUNX2
MIR29C	RXRA
MSR1	RXRB
MIR451A	SCN5A
MIR378A	SELE
MIR33A	SLC6A2
MIR34A	SLC6A3
INS	SLC6A4
MIR21	SLPI
MIR122	SOAT1
	SOAT2
	SOD1
	SPAG9
	SPP1
	STAT1
	STAT3
	SULT1A3
	TFPI
	TGFB1I1
	THBD
	TNFRSF10A
	TOP1
	TOP2A
	TOP3B
	TP53
	TYR
	UGT1A1
	VCAM1
	XDH
	XIAP

## Sheet: Supplementary Table 4
The pharmacological network of traditional Chinese medicine-active ingredient-therapy targets
Node1	Node2
MOL000098	ACACA
MOL004328	ADIPOQ
MOL000006	AKT1
MOL000098	AKT1
MOL000422	AKT1
MOL002773	AKT1
MOL004328	AKT1
MOL004328	APOB
MOL000098	BCL2
MOL000358	BCL2
MOL000422	BCL2
MOL000497	BCL2
MOL001689	BCL2
MOL002773	BCL2
MOL004328	BCL2
MOL005828	BCL2
MOL000098	CRP
MOL000098	CXCL8
MOL000006	DPP4
MOL000098	DPP4
MOL000239	DPP4
MOL000354	DPP4
MOL000392	DPP4
MOL000417	DPP4
MOL000422	DPP4
MOL000500	DPP4
MOL001689	DPP4
MOL002135	DPP4
MOL002565	DPP4
MOL002881	DPP4
MOL003006	DPP4
MOL003044	DPP4
MOL003095	DPP4
MOL003111	DPP4
MOL003117	DPP4
MOL003656	DPP4
MOL003896	DPP4
MOL004609	DPP4
MOL004653	DPP4
MOL004808	DPP4
MOL004811	DPP4
MOL004824	DPP4
MOL004828	DPP4
MOL004849	DPP4
MOL004856	DPP4
MOL004857	DPP4
MOL004864	DPP4
MOL004866	DPP4
MOL004879	DPP4
MOL004883	DPP4
MOL004907	DPP4
MOL004912	DPP4
MOL004915	DPP4
MOL004948	DPP4
MOL004957	DPP4
MOL004961	DPP4
MOL004980	DPP4
MOL004990	DPP4
MOL004991	DPP4
MOL005000	DPP4
MOL005008	DPP4
MOL005012	DPP4
MOL005016	DPP4
MOL005573	DPP4
MOL005828	DPP4
MOL007274	DPP4
MOL008039	DPP4
MOL008040	DPP4
MOL008041	DPP4
MOL008043	DPP4
MOL008045	DPP4
MOL008046	DPP4
MOL008047	DPP4
MOL000006	EGFR
MOL000098	EGFR
MOL001689	FASN
MOL004328	FASN
MOL000006	GSTP1
MOL000098	GSTP1
MOL000422	GSTP1
MOL004328	GSTP1
MOL004328	HMGCR
MOL000006	IL6
MOL000098	IL6
MOL001924	IL6
MOL000006	MMP9
MOL005828	MMP9
MOL008043	MMP9
MOL004328	MTTP
MOL000098	NOS3
MOL000098	PCOLCE
MOL000098	PPARA
MOL004328	PPARA
MOL000006	PPARG
MOL000098	PPARG
MOL000422	PPARG
MOL004328	PPARG
MOL005828	PPARG
MOL000098	RAF1
MOL000098	SERPINE1
MOL000006	SLC2A4
MOL000098	SLC2A4
MOL000422	SLC2A4
MOL004328	SREBF1
MOL005828	TIMP1
Flos?Lonicerae	MOL000006
Radix Bupleuri	MOL000098
Glycyrrhiza uralensis	MOL000098
Christina Loosestrife Herb	MOL000098
Flos?Lonicerae	MOL000098
Herba Artemisiae Scopariae	MOL000098
Glycyrrhiza uralensis	MOL000239
Radix Bupleuri	MOL000354
Glycyrrhiza uralensis	MOL000354
Christina Loosestrife Herb	MOL000354
Herba Artemisiae Scopariae	MOL000354
White Paeony Root	MOL000358
Japanese Climbing Fern Spore	MOL000358
Flos?Lonicerae	MOL000358
Herba Artemisiae Scopariae	MOL000358
Turmeric Root Tuber	MOL000358
Immature Trifoliate-orange Fruit	MOL000358
Glycyrrhiza uralensis	MOL000392
Glycyrrhiza uralensis	MOL000417
White Paeony Root	MOL000422
Glycyrrhiza uralensis	MOL000422
Japanese Climbing Fern Spore	MOL000422
Christina Loosestrife Herb	MOL000422
Flos?Lonicerae	MOL000422
Glycyrrhiza uralensis	MOL000497
Glycyrrhiza uralensis	MOL000500
Japanese Climbing Fern Spore	MOL001689
Christina Loosestrife Herb	MOL001689
White Paeony Root	MOL001924
Chuanxiong Rhizoma	MOL002135
Glycyrrhiza uralensis	MOL002565
Flos?Lonicerae	MOL002773
Japanese Climbing Fern Spore	MOL002881
Flos?Lonicerae	MOL003006
Flos?Lonicerae	MOL003044
Flos?Lonicerae	MOL003095
Flos?Lonicerae	MOL003111
Flos?Lonicerae	MOL003117
Glycyrrhiza uralensis	MOL003656
Glycyrrhiza uralensis	MOL003896
Glycyrrhiza uralensis	MOL004328
Turmeric Root Tuber	MOL004328
Immature Trifoliate-orange Fruit	MOL004328
Radix Bupleuri	MOL004609
Herba Artemisiae Scopariae	MOL004609
Radix Bupleuri	MOL004653
Glycyrrhiza uralensis	MOL004808
Glycyrrhiza uralensis	MOL004811
Glycyrrhiza uralensis	MOL004824
Glycyrrhiza uralensis	MOL004828
Glycyrrhiza uralensis	MOL004849
Glycyrrhiza uralensis	MOL004856
Glycyrrhiza uralensis	MOL004857
Glycyrrhiza uralensis	MOL004864
Glycyrrhiza uralensis	MOL004866
Glycyrrhiza uralensis	MOL004879
Glycyrrhiza uralensis	MOL004883
Glycyrrhiza uralensis	MOL004907
Glycyrrhiza uralensis	MOL004912
Glycyrrhiza uralensis	MOL004915
Glycyrrhiza uralensis	MOL004948
Glycyrrhiza uralensis	MOL004957
Glycyrrhiza uralensis	MOL004961
Glycyrrhiza uralensis	MOL004980
Glycyrrhiza uralensis	MOL004990
Glycyrrhiza uralensis	MOL004991
Glycyrrhiza uralensis	MOL005000
Glycyrrhiza uralensis	MOL005008
Glycyrrhiza uralensis	MOL005012
Glycyrrhiza uralensis	MOL005016
Herba Artemisiae Scopariae	MOL005573
Immature Trifoliate-orange Fruit	MOL005828
Herba Artemisiae Scopariae	MOL007274
Herba Artemisiae Scopariae	MOL008039
Herba Artemisiae Scopariae	MOL008040
Herba Artemisiae Scopariae	MOL008041
Herba Artemisiae Scopariae	MOL008043
Herba Artemisiae Scopariae	MOL008045
Herba Artemisiae Scopariae	MOL008046
Herba Artemisiae Scopariae	MOL008047
